# Supplementary material for: Epigenome-wide association study of Alzheimer’s disease replicates 22 differentially methylated positions and 30 differentially methylated regions
Source: Clin Epigenetics. 2020 Oct 17;12:149. doi: 10.1186/s13148-020-00944-z (PMC7568396; doi:10.1186/s13148-020-00944-z)
Supplement: Supplementary file 2 — Additional file 2. Supplemental Tables S1–S7. [file 13148_2020_944_MOESM2_ESM.xlsx]

## Sheet: ST 1
Table S1 CpG sites associated with pathology in either STG or IFG with pDMP < 6.79 x 10-8
Name	Regulatory_Feature_Group	Gene	Relation_to_Island	UCSC_RefGene_Group	Methyl450_Loci	chr	pos	strand	STG		IFG		Probe_rs	GencodeBasicV12_NAME	Probe_maf	CpG_rs	CpG_maf	SBE_rs	SBE_maf	Islands_Name	Relation_to_Island	UCSC_RefGene_Group	Phantom4_Enhancers	Phantom5_Enhancers	DMR	X450k_Enhancer	HMM_Island	Regulatory_Feature_Name	Regulatory_Feature_Group	GencodeBasicV12_NAME	GencodeBasicV12_Accession	GencodeBasicV12_Group	GencodeCompV12_NAME	GencodeCompV12_Accession	GencodeCompV12_Group	DNase_Hypersensitivity_NAME	DNase_Hypersensitivity_Evidence_Count	OpenChromatin_NAME	OpenChromatin_Evidence_Count	TFBS_NAME	TFBS_Evidence_Count	Methyl27_Loci	Methyl450_Loci	Random_Loci
Name	Regulatory_Feature_Group	Gene	Relation_to_Island	UCSC_RefGene_Group	Methyl450_Loci	chr	pos		beta	P.Value	beta	P.Value	Probe_rs	GencodeBasicV12_NAME	Probe_maf	CpG_rs	CpG_maf	SBE_rs	SBE_maf	Islands_Name	Relation_to_Island	UCSC_RefGene_Group	Phantom4_Enhancers	Phantom5_Enhancers	DMR	X450k_Enhancer	HMM_Island	Regulatory_Feature_Name	Regulatory_Feature_Group	GencodeBasicV12_NAME	GencodeBasicV12_Accession	GencodeBasicV12_Group	GencodeCompV12_NAME	GencodeCompV12_Accession	GencodeCompV12_Group	DNase_Hypersensitivity_NAME	DNase_Hypersensitivity_Evidence_Count	OpenChromatin_NAME	OpenChromatin_Evidence_Count	TFBS_NAME	TFBS_Evidence_Count	Methyl27_Loci	Methyl450_Loci	Random_Loci
cg26263477	Promoter_Associated	ABCA7	Island	TSS1500	TRUE	chr19	1039863	-	0.0432849	1.2098e-11	0.00293553	0.833385		ABCA7;ABCA7						chr19:1039764-1040254	Island	TSS1500					19:990381-991757	19:1039627-1041390	Promoter_Associated	ABCA7;ABCA7	ENST00000263094.6;ENST00000433129.1	TSS1500;TSS1500	ABCA7;ABCA7;ABCA7;ABCA7;ABCA7;ABCA7;ABCA7;ABCA7	ENST00000263094.6;ENST00000530703.1;ENST00000524850.1;ENST00000526885.1;ENST00000525238.1;ENST00000531467.1;ENST00000527496.1;ENST00000433129.1	TSS1500;TSS1500;TSS1500;TSS1500;TSS1500;TSS1500;TSS1500;TSS1500			chr19:1038974-1043865	6	chr19:1037411-1043657	6		TRUE
cg26210521			OpenSea	Body;Body		chr4	9895517	+	-0.0655041	8.10405e-10	-0.00451984	0.678132									OpenSea	Body;Body											SLC2A9;SLC2A9	ENST00000503280.1;ENST00000505104.1	3'UTR;3'UTR	chr4:9895440-9895610	3
cg13388025			N_Shelf	Body	TRUE	chr1	1392347	-	-0.076855	3.34808e-09	0.00282604	0.843825								chr1:1396085-1396338	N_Shelf	Body																chr1:1392279-1392681	5				TRUE
cg20396870			OpenSea	Body		chr20	15020389	+	-0.0638379	2.12385e-08	-0.0178509	0.0778566									OpenSea	Body																		chr20:15019465-15020431	4
cg14453612		ARMC10	Island	TSS1500;TSS1500;TSS200;TSS1500;TSS1500;TSS1500;5'UTR;TSS1500	TRUE	chr7	102715121	+	0.0652783	3.9308e-08	-0.0280875	0.150494		ARMC10;FBXL13;FBXL13;FBXL13;FBXL13;FBXL13						chr7:102715106-102716015	Island	TSS1500;TSS1500;TSS200;TSS1500;TSS1500;TSS1500;5'UTR;TSS1500					7:102502256-102503600			ARMC10;FBXL13;FBXL13;FBXL13;FBXL13;FBXL13	ENST00000541300.1;ENST00000393772.2;ENST00000349747.6;ENST00000456695.1;ENST00000379305.3;ENST00000471074.1	TSS1500;TSS200;5'UTR;5'UTR;5'UTR;3'UTR	ARMC10;ARMC10;ARMC10;ARMC10;FBXL13;FBXL13;FBXL13;FBXL13;FBXL13	ENST00000425331.1;ENST00000323735.6;ENST00000306450.5;ENST00000434153.1;ENST00000393772.2;ENST00000349747.6;ENST00000456695.1;ENST00000379305.3;ENST00000471074.1	TSS1500;TSS1500;TSS1500;TSS1500;TSS200;5'UTR;5'UTR;5'UTR;3'UTR	chr7:102714445-102715155	3						TRUE
cg14058329	Unclassified	HOXA5	Island	TSS1500	TRUE	chr7	27183946	+	0.00642825	0.54788	0.0657798	1.61729e-09		HOXA5;HOXA3;HOXA-AS3;HOXA-AS3						chr7:27182613-27185562	Island	TSS1500			CDMR		7:27149871-27150476	7:27182652-27184498	Unclassified	HOXA5;HOXA3;HOXA-AS3;HOXA-AS3	ENST00000222726.3;ENST00000467897.2;ENST00000518848.1;ENST00000521197.1	TSS1500;3'UTR;5'UTR;5'UTR	HOXA5;HOXA3;HOXA3;HOXA-AS3;HOXA-AS3	ENST00000222726.3;ENST00000518451.1;ENST00000467897.2;ENST00000518848.1;ENST00000521197.1	TSS1500;3'UTR;3'UTR;5'UTR;5'UTR	chr7:27183740-27184190	3						TRUE
cg13375849	Unclassified_Cell_type_specific	SSPN	OpenSea			chr12	26309189	+	0.00696412	0.608181	0.060329	2.60577e-09		SSPN;SSPN							OpenSea							12:26309169-26309566	Unclassified_Cell_type_specific	SSPN;SSPN	ENST00000539019.1;ENST00000540266.1	5'UTR;5'UTR	SSPN;SSPN;SSPN;SSPN	ENST00000539019.1;ENST00000538142.1;ENST00000534829.1;ENST00000540266.1	5'UTR;5'UTR;5'UTR;5'UTR			chr12:26308096-26312011	6	chr12:26308369-26310504	6
cg26796807		RP11-63N8.3	OpenSea			chr1	21911510	+	-0.00171612	0.898523	0.0489393	3.59377e-09		RP11-63N8.3							OpenSea									RP11-63N8.3	ENST00000457706.1	TSS1500	RP11-63N8.3	ENST00000457706.1	TSS1500
cg09448088			Island	Body;Body	TRUE	chr13	113635690	-	0.022819	0.0868532	0.0589687	3.94964e-09								chr13:113635654-113635899	Island	Body;Body					13:112683691-112684237											chr13:113632490-113638512	6				TRUE
cg26445071			OpenSea			chr20	606219	+	0.0136414	0.285049	0.0477611	6.04539e-09									OpenSea															chr20:606020-606350	3
cg14606976		PALMD	OpenSea	TSS1500		chr1	100111015	-	0.0331032	0.00350527	0.0422749	1.50584e-08		PALMD							OpenSea	TSS1500				TRUE				PALMD	ENST00000263174.4	TSS1500	PALMD	ENST00000263174.4	TSS1500	chr1:100110840-100111070	3
cg00565657		RP11-780O24.2	OpenSea	5'UTR		chr11	58697261	-	0.0189676	0.0548046	0.044959	1.57306e-08	rs75421831	RP11-780O24.2;GLYATL1;GLYATL1	0.010851						OpenSea	5'UTR								RP11-780O24.2;GLYATL1;GLYATL1	ENST00000531918.1;ENST00000444580.2;ENST00000317391.4	TSS1500;5'UTR;5'UTR	RP11-780O24.2;GLYATL1;GLYATL1;GLYATL1;GLYATL1;GLYATL1;GLYATL1	ENST00000531918.1;ENST00000534674.1;ENST00000525608.1;ENST00000526351.1;ENST00000444580.2;ENST00000317391.4;ENST00000533864.1	TSS1500;5'UTR;5'UTR;5'UTR;5'UTR;5'UTR;5'UTR
cg26541517		SIAH3	OpenSea	Body		chr13	46407790	+	-0.026023	0.16162	-0.0603421	1.80731e-08		SIAH3							OpenSea	Body								SIAH3	ENST00000471241.1	3'UTR	SIAH3	ENST00000471241.1	3'UTR			chr13:46407768-46408175	6	chr13:46407409-46408406	6
cg16893790			N_Shore	Body;Body		chr17	74473475	+	0.0475389	0.000285783	0.0598392	1.95257e-08								chr17:74475239-74475452	N_Shore	Body;Body																chr17:74472594-74473779	6
cg10285122		SOCS2	S_Shore	Body;Body;Body;Body;Body;Body		chr12	93968736	+	-0.0480792	0.0178804	-0.0858342	2.02726e-08		SOCS2;SOCS2;SOCS2						chr12:93963963-93967395	S_Shore	Body;Body;Body;Body;Body;Body								SOCS2;SOCS2;SOCS2	ENST00000548537.1;ENST00000551883.1;ENST00000549510.1	3'UTR;TSS200;TSS200	SOCS2;SOCS2;SOCS2	ENST00000548537.1;ENST00000551883.1;ENST00000549510.1	3'UTR;TSS200;TSS200	chr12:93968700-93968890	3
cg25845158		DDAH2	Island	Body	TRUE	chr6	31696165	-	0.0384522	0.00720813	0.0797264	2.55085e-08		DDAH2						chr6:31695894-31698245	Island	Body					6:31803930-31805132			DDAH2	ENST00000480913.1	3'UTR	DDAH2;DDAH2;DDAH2;DDAH2	ENST00000469963.1;ENST00000480913.1;ENST00000483792.1;ENST00000488119.1	3'UTR;3'UTR;3'UTR;3'UTR			chr6:31694759-31698472	6	chr6:31694388-31700678	6		TRUE
cg11385938		RAC1	OpenSea	Body;Body	TRUE	chr7	6432590	-	0.0140903	0.333131	0.0485443	4.47612e-08		RAC1							OpenSea	Body;Body				TRUE				RAC1	ENST00000488373.1	5'UTR	RAC1;RAC1	ENST00000497741.1;ENST00000488373.1	5'UTR;5'UTR	chr7:6432380-6432610	3						TRUE
cg16105591		CPLX2	OpenSea	5'UTR	TRUE	chr5	175270184	+	-0.000511138	0.96479	0.0395806	5.16187e-08		CPLX2							OpenSea	5'UTR				TRUE				CPLX2	ENST00000359546.4	5'UTR	CPLX2;CPLX2	ENST00000359546.4;ENST00000515502.1	5'UTR;5'UTR	chr5:175269905-175270190	3						TRUE
cg25248151	Unclassified		OpenSea			chr1	110332173	-	0.0265053	0.0307875	0.0603861	5.31968e-08									OpenSea							1:110331178-110332405	Unclassified							chr1:110331625-110332275	3

## Sheet: ST2A
Table S2A A list of significant DMRs associated with pathology in STG
Chr	Start	End	Strand	Annotation	Nearest Ensembl	Gene Name	Gene Description	Gene Type	# of CpGs	Sidak corrected Stouffer-Liptak p-value
chr1	36039159	36039423	+	intron (NM_178548, intron 1 of 6)	ENSG00000116819	TFAP2E	transcription factor AP-2 epsilon	protein-coding	5	9.47e-05
chr1	36042986	36043633	+	intron (NM_178548, intron 3 of 6)	ENSG00000116819	TFAP2E	transcription factor AP-2 epsilon	protein-coding	7	3.097e-09
chr1	55247140	55247408	+	exon (NM_001114108, exon 7 of 7)	ENSG00000162396	PARS2	prolyl-tRNA synthetase 2, mitochondrial	protein-coding	3	0.002124
chr1	115642020	115642215	+	Intergenic	ENSG00000134198	TSPAN2	tetraspanin 2	protein-coding	4	0.02074
chr1	149908524	149908957	+	promoter-TSS (NM_181873)	ENSG00000014914	MTMR11	myotubularin related protein 11	protein-coding	6	0.0001665
chr1	221057561	221058198	+	exon (NM_021958, exon 4 of 4)	ENSG00000257551	HLX-AS1	HLX antisense RNA 1	ncRNA	5	7.61e-05
chr1	236305619	236305819	+	promoter-TSS (NM_003272)	ENSG00000077585	GPR137B	G protein-coupled receptor 137B	protein-coding	6	0.00889
chr10	639935	640085	+	intron (NM_014974, intron 1 of 36)	ENSG00000225140	LOC101930421	uncharacterized LOC101930421	ncRNA	3	0.0004519
chr10	7709639	7710179	+	promoter-TSS (NM_030569)	ENSG00000123243	ITIH5	inter-alpha-trypsin inhibitor heavy chain 5	protein-coding	6	0.0003042
chr10	18689035	18689737	+	promoter-TSS (NM_201570)	ENSG00000165995	CACNB2	calcium voltage-gated channel auxiliary subunit beta 2	protein-coding	10	0.0005341
chr10	73521606	73521755	+	exon (NM_022153, exon 2 of 7)	ENSG00000107738	VSIR	V-set immunoregulatory receptor	protein-coding	4	0.01937
chr10	96990543	96990923	+	Intergenic	ENSG00000173124	ACSM6	acyl-CoA synthetase medium chain family member 6	protein-coding	5	0.007386
chr10	101282572	101283090	+	Intergenic	ENSG00000257582	LINC01475	long intergenic non-protein coding RNA 1475	ncRNA	6	0.0014
chr10	118892869	118893602	+	3' UTR (NM_001112704, exon 3 of 3)	ENSG00000148704	VAX1	ventral anterior homeobox 1	protein-coding	7	0.0009699
chr10	118928510	118928758	+	promoter-TSS (NR_121651)	ENSG00000234474	MIR3663HG	MIR3663 host gene	ncRNA	4	1.065e-06
chr11	889148	889231	+	intron (NM_001142677, intron 7 of 11)	ENSG00000177830	CHID1	chitinase domain containing 1	protein-coding	3	0.02959
chr11	2160953	2161586	+	promoter-TSS (NR_028043)	ENSG00000099869	IGF2-AS	IGF2 antisense RNA	ncRNA	20	0.0004168
chr11	20044039	20044468	+	5' UTR (NM_001111019, exon 1 of 28)	ENSG00000166833	NAV2	neuron navigator 2	protein-coding	5	0.00711
chr11	44642868	44642932	+	TTS (NM_001024844)	ENSG00000085117	CD82	CD82 molecule	protein-coding	3	0.01466
chr11	57267101	57267445	+	intron (NM_001198810, intron 5 of 14)	ENSG00000149150	SLC43A1	solute carrier family 43 member 1	protein-coding	4	4.778e-05
chr11	65081843	65082126	+	promoter-TSS (NM_006779)	ENSG00000149798	CDC42EP2	CDC42 effector protein 2	protein-coding	6	0.01446
chr11	73053649	73053840	+	intron (NM_014786, intron 1 of 20)	ENSG00000257038	LOC100287837	uncharacterized LOC100287837	ncRNA	3	7.412e-05
chr12	322587	323290	+	promoter-TSS (NM_001122847)	ENSG00000111181	SLC6A12	solute carrier family 6 member 12	protein-coding	13	0.0008094
chr12	49740718	49741164	+	5' UTR (NM_024902, exon 1 of 3)	ENSG00000178401	DNAJC22	DnaJ heat shock protein family (Hsp40) member C22	protein-coding	9	0.007806
chr12	54090254	54090519	+	Intergenic	ENSG00000135390	ATP5MC2	ATP synthase membrane subunit c locus 2	protein-coding	4	0.004607
chr12	66221667	66221950	+	exon (NM_001330190, exon 2 of 4)	ENSG00000241749	RPSAP52	ribosomal protein SA pseudogene 52	pseudo	3	0.002324
chr12	122444450	122444621	+	Intergenic	ENSG00000110987	BCL7A	BAF chromatin remodeling complex subunit BCL7A	protein-coding	3	0.01185
chr12	124246525	124247223	+	promoter-TSS (NM_207437)	ENSG00000197653	DNAH10	dynein axonemal heavy chain 10	protein-coding	8	1.936e-05
chr12	129294939	129295009	+	intron (NM_145648, intron 2 of 7)	ENSG00000139370	SLC15A4	solute carrier family 15 member 4	protein-coding	3	0.03817
chr12	130821962	130822818	+	promoter-TSS (NM_004764)	ENSG00000125207	PIWIL1	piwi like RNA-mediated gene silencing 1	protein-coding	10	1.054e-11
chr13	108866993	108867154	+	promoter-TSS (NM_002312)	ENSG00000174405	LIG4	DNA ligase 4	protein-coding	4	1.61e-05
chr13	112905729	112905775	+	Intergenic		LOC101928730	uncharacterized LOC101928730	ncRNA	3	0.03191
chr13	113698408	113699016	+	promoter-TSS (NM_001366645)	ENSG00000126217	MCF2L	MCF.2 cell line derived transforming sequence like	protein-coding	14	6.047e-06
chr14	32798387	32798762	+	promoter-TSS (NM_004274)	ENSG00000151320	AKAP6	A-kinase anchoring protein 6	protein-coding	4	0.002909
chr14	51025891	51026026	+	promoter-TSS (NM_015915)	ENSG00000198513	ATL1	atlastin GTPase 1	protein-coding	3	0.017
chr15	63342033	63342332	+	promoter-TSS (NR_147233)		TPM1-AS	TPM1 antisense RNA	ncRNA	3	0.0002919
chr15	74702956	74703254	+	TTS (NR_106941)	ENSG00000277391	MIR6881	microRNA 6881	ncRNA	6	2.539e-05
chr15	76634454	76634887	+	3' UTR (NM_145805, exon 6 of 6)	ENSG00000159556	ISL2	ISL LIM homeobox 2	protein-coding	5	0.00244
chr15	93616588	93617402	+	promoter-TSS (NM_001166289)	ENSG00000182175	RGMA	repulsive guidance molecule BMP co-receptor a	protein-coding	15	4.533e-06
chr16	15527940	15528488	+	promoter-TSS (NM_033201)	ENSG00000166780	BMERB1	bMERB domain containing 1	protein-coding	8	0.0001155
chr16	30581198	30581384	+	exon (NM_001024683, exon 3 of 3)	ENSG00000229809	ZNF688	zinc finger protein 688	protein-coding	3	0.01709
chr16	67880534	67880962	+	promoter-TSS (NM_001322039)	ENSG00000102898	NUTF2	nuclear transport factor 2	protein-coding	6	0.0002012
chr17	6899085	6899577	+	promoter-TSS (NM_000697)	ENSG00000108839	ALOX12	arachidonate 12-lipoxygenase, 12S type	protein-coding	11	0.0003485
chr17	6922932	6923526	+	promoter-TSS (NR_038310)	ENSG00000267532	MIR497HG	mir-497-195 cluster host gene	ncRNA	5	9.912e-05
chr17	19651631	19652257	+	promoter-TSS (NM_000691)	ENSG00000108602	ALDH3A1	aldehyde dehydrogenase 3 family member A1	protein-coding	10	4.847e-08
chr17	74475050	74475402	+	exon (NM_024599, exon 5 of 19)	ENSG00000129667	RHBDF2	rhomboid 5 homolog 2	protein-coding	6	0.0002197
chr17	76713117	76713517	+	promoter-TSS (NM_001292019)	ENSG00000108669	CYTH1	cytohesin 1	protein-coding	6	0.02963
chr17	78607095	78607691	+	intron (NM_001163034, intron 2 of 29)	ENSG00000141564	RPTOR	regulatory associated protein of MTOR complex 1	protein-coding	4	9.394e-06
chr17	79961522	79961769	+	intron (NR_045351, intron 6 of 14)	ENSG00000169689	CENPX	centromere protein X	protein-coding	3	0.002217
chr18	12287173	12287561	+	Intergenic	ENSG00000176014	TUBB6	tubulin beta 6 class V	protein-coding	5	0.0004268
chr18	29671448	29671797	+	promoter-TSS (NM_001191324)	ENSG00000134758	RNF138	ring finger protein 138	protein-coding	5	0.002658
chr18	72916776	72917163	+	intron (NM_175907, intron 1 of 1)	ENSG00000180011	ZADH2	zinc binding alcohol dehydrogenase domain containing 2	protein-coding	3	0.001382
chr19	633490	634087	+	promoter-TSS (NM_005035)	ENSG00000099821	POLRMT	RNA polymerase mitochondrial	protein-coding	12	0.0006746
chr19	709809	710187	+	intron (NM_001040134, intron 1 of 7)	ENSG00000099864	PALM	paralemmin	protein-coding	3	0.003425
chr19	1028379	1028780	+	intron (NM_001303499, intron 1 of 6)	ENSG00000064666	CNN2	calponin 2	protein-coding	3	0.003939
chr19	3178413	3178955	+	promoter-TSS (NM_003775)	ENSG00000125910	S1PR4	sphingosine-1-phosphate receptor 4	protein-coding	8	0.0004092
chr19	18811575	18812192	+	intron (NM_001098482, intron 1 of 14)	ENSG00000105662	CRTC1	CREB regulated transcription coactivator 1	protein-coding	5	0.0007043
chr19	37825009	37825572	+	promoter-TSS (NM_001329778)	ENSG00000181666	ZNF875	zinc finger protein 875	protein-coding	10	0.0001714
chr19	42569945	42570265	+	promoter-TSS (NM_002088)	ENSG00000105737	GRIK5	glutamate ionotropic receptor kainate type subunit 5	protein-coding	5	0.004045
chr19	46142291	46142757	+	promoter-TSS (NR_029886)	ENSG00000125746	EML2	EMAP like 2	protein-coding	8	0.005021
chr19	46318748	46319493	+	promoter-TSS (NM_030785)	ENSG00000104941	RSPH6A	radial spoke head 6 homolog A	protein-coding	8	0.00148
chr19	49633674	49633902	+	exon (NM_003660, exon 7 of 30)	ENSG00000177380	PPFIA3	PTPRF interacting protein alpha 3	protein-coding	3	0.007289
chr19	52390810	52391480	+	promoter-TSS (NM_001370457)	ENSG00000161551	ZNF577	zinc finger protein 577	protein-coding	12	0.0001007
chr2	20647987	20648580	+	3' UTR (NM_004040, exon 1 of 1)	ENSG00000143878	RHOB	ras homolog family member B	protein-coding	3	4.795e-06
chr2	24712329	24712657	+	Intergenic	ENSG00000084676	NCOA1	nuclear receptor coactivator 1	protein-coding	3	0.01126
chr2	25391505	25391911	+	promoter-TSS (NM_001319205)	ENSG00000115138	POMC	proopiomelanocortin	protein-coding	11	5.16e-05
chr2	27529540	27529981	+	TTS (NM_003353)	ENSG00000163794	UCN	urocortin	protein-coding	3	0.005977
chr2	63271927	63272334	+	non-coding (NR_027069, exon 4 of 4)	ENSG00000231609	LOC100132215	uncharacterized LOC100132215	ncRNA	4	0.0001881
chr2	71126446	71126740	+	Intergenic	ENSG00000116035	VAX2	ventral anterior homeobox 2	protein-coding	6	0.01309
chr2	109934728	109934860	+	intron (NM_001099289, intron 1 of 9)	ENSG00000265965	MIR4266	microRNA 4266	ncRNA	3	0.01345
chr2	177029813	177030228	+	intron (NM_006898, intron 2 of 3)	ENSG00000128652	HOXD3	homeobox D3	protein-coding	5	0.004367
chr20	690693	691098	+	Intergenic	ENSG00000215397	SCRT2	scratch family transcriptional repressor 2	protein-coding	3	0.001233
chr20	1927546	1927911	+	promoter-TSS (NR_134520)	ENSG00000233896	PDYN-AS1	PDYN antisense RNA 1	ncRNA	6	0.00367
chr20	39311637	39312602	+	Intergenic	ENSG00000204103	MAFB	MAF bZIP transcription factor B	protein-coding	7	2.122e-08
chr20	43513992	43514360	+	promoter-TSS (NM_003404)	ENSG00000166913	YWHAB	tyrosine 3-monooxygenase/tryptophan 5-monooxygenase activation protein beta	protein-coding	4	0.001989
chr20	47804922	47805154	+	promoter-TSS (NM_001322933)	ENSG00000124214	STAU1	staufen double-stranded RNA binding protein 1	protein-coding	8	0.004799
chr20	62288918	62289121	+	promoter-TSS (NR_037882)	ENSG00000258366	RTEL1	regulator of telomere elongation helicase 1	protein-coding	6	0.00651
chr21	26934178	26934885	+	promoter-TSS (NR_001458)	ENSG00000234883	MIR155HG	MIR155 host gene	ncRNA	8	2.103e-09
chr22	45608345	45608713	+	promoter-TSS (NM_015264)	ENSG00000100364	KIAA0930	KIAA0930	protein-coding	10	0.001752
chr22	46469942	46470191	+	Intergenic		LOC642648	uncharacterized LOC642648	ncRNA	3	0.003414
chr3	13590221	13590720	+	promoter-TSS (NM_001998)	ENSG00000163520	FBLN2	fibulin 2	protein-coding	10	0.0002399
chr3	50378407	50378664	+	promoter-TSS (NM_170714)	ENSG00000068028	RASSF1	Ras association domain family member 1	protein-coding	9	0.0003905
chr3	52478965	52479108	+	promoter-TSS (NM_020163)	ENSG00000010319	SEMA3G	semaphorin 3G	protein-coding	6	4.776e-05
chr3	64670459	64670907	+	non-coding (NR_038264, exon 1 of 6)	ENSG00000241684	ADAMTS9-AS2	ADAMTS9 antisense RNA 2	ncRNA	7	0.0002316
chr3	114103067	114103345	+	promoter-TSS (NM_001164342)	ENSG00000181722	ZBTB20	zinc finger and BTB domain containing 20	protein-coding	3	0.002482
chr3	128719999	128720433	+	promoter-TSS (NM_024768)	ENSG00000114656	KIAA1257	KIAA1257	protein-coding	6	0.001027
chr3	129275971	129276217	+	intron (NM_015103, intron 33 of 35)	ENSG00000178804	H1FOO	H1 histone family member O oocyte specific	protein-coding	4	0.0006155
chr3	156878672	156879083	+	promoter-TSS (NM_020307)	ENSG00000163660	CCNL1	cyclin L1	protein-coding	6	0.00183
chr3	188664632	188664993	+	intron (NR_046873, intron 1 of 1)	ENSG00000234076	TPRG1-AS1	TPRG1 antisense RNA 1	ncRNA	6	1.05e-08
chr3	196373543	196373751	+	intron (NM_198565, intron 1 of 2)	ENSG00000174004	NRROS	negative regulator of reactive oxygen species	protein-coding	3	0.003017
chr4	124232	124622	+	promoter-TSS (NM_001289930)	ENSG00000250312	ZNF718	zinc finger protein 718	protein-coding	6	0.005227
chr4	995849	997085	+	intron (NM_001363576, intron 7 of 12)	ENSG00000127415	IDUA	iduronidase alpha-L-	protein-coding	10	1.723e-06
chr4	2065925	2066397	+	3' UTR (NM_178557, exon 3 of 3)	ENSG00000185818	NAT8L	N-acetyltransferase 8 like	protein-coding	4	3.302e-06
chr4	141013584	141013724	+	intron (NM_018717, intron 1 of 4)		LOC101927516	uncharacterized LOC101927516	ncRNA	3	1.876e-05
chr4	159092089	159092553	+	non-coding (NR_147407, exon 1 of 6)	ENSG00000248429	FAM198B-AS1	FAM198B antisense RNA 1	ncRNA	4	3.155e-05
chr5	43044573	43045001	+	non-coding (NR_015447, exon 2 of 2)	ENSG00000215068	LOC153684	uncharacterized LOC153684	ncRNA	5	0.006752
chr5	68266623	68266864	+	non-coding (NR_130778, exon 2 of 4)		LINC02198	long intergenic non-protein coding RNA 2198	ncRNA	4	0.01026
chr5	124080227	124080713	+	exon (NM_020747, exon 1 of 9)	ENSG00000168916	ZNF608	zinc finger protein 608	protein-coding	5	0.0005244
chr5	124081676	124081950	+	Intergenic	ENSG00000168916	ZNF608	zinc finger protein 608	protein-coding	4	0.0002793
chr5	154027129	154027481	+	Intergenic	ENSG00000155506	LARP1	La ribonucleoprotein domain family member 1	protein-coding	3	0.005421
chr5	173317332	173317560	+	exon (NM_030627, exon 1 of 10)	ENSG00000113742	CPEB4	cytoplasmic polyadenylation element binding protein 4	protein-coding	3	0.001271
chr6	25042090	25042678	+	5' UTR (NM_001286446, exon 1 of 14)	ENSG00000111913	RIPOR2	RHO family interacting cell polarization regulator 2	protein-coding	10	0.0008418
chr6	27107019	27107756	+	TTS (NM_003495)	ENSG00000276180	HIST1H4I	histone cluster 1 H4 family member i	protein-coding	5	9.334e-05
chr6	29943209	29943677	+	intron (NR_028032, intron 1 of 2)	ENSG00000204625	HCG9	HLA complex group 9	ncRNA	9	2.154e-05
chr6	30038754	30039801	+	exon (NM_025236, exon 4 of 4).2	ENSG00000204619	PPP1R11	protein phosphatase 1 regulatory inhibitor subunit 11	protein-coding	28	1.025e-12
chr6	30853569	30854233	+	intron (NM_013993, intron 2 of 18).5	ENSG00000204580	DDR1	discoidin domain receptor tyrosine kinase 1	protein-coding	10	6.651e-05
chr6	31695973	31696729	+	intron (NM_001303008, intron 3 of 6).5	ENSG00000213722	DDAH2	dimethylarginine dimethylaminohydrolase 2	protein-coding	21	1.37e-05
chr6	133561368	133562056	+	promoter-TSS (NM_004100)	ENSG00000112319	EYA4	EYA transcriptional coactivator and phosphatase 4	protein-coding	15	4.248e-06
chr6	170500610	170500967	+	Intergenic		LOC102724511	uncharacterized LOC102724511	ncRNA	5	0.006272
chr7	27153212	27153944	+	intron (NM_153631, intron 2 of 3)	ENSG00000105997	HOXA3	homeobox A3	protein-coding	8	2.296e-05
chr7	27162766	27163095	+	intron (NR_122069, intron 2 of 3)		HOXA-AS2	HOXA cluster antisense RNA 2	ncRNA	3	0.00236
chr7	27184059	27184853	+	TTS (NM_024014)	ENSG00000106004	HOXA5	homeobox A5	protein-coding	21	0.0006031
chr7	28530206	28530724	+	intron (NM_182898, intron 2 of 10)	ENSG00000146592	CREB5	cAMP responsive element binding protein 5	protein-coding	5	4.224e-06
chr7	29603056	29603407	+	promoter-TSS (NM_001329996)	ENSG00000176532	PRR15	proline rich 15	protein-coding	9	0.004621
chr7	39649224	39649443	+	exon (NM_001282446, exon 3 of 3)	ENSG00000006451	RALA	RAS like proto-oncogene A	protein-coding	5	0.0003752
chr7	64349133	64349915	+	Intergenic	ENSG00000198039	ZNF273	zinc finger protein 273	protein-coding	5	3.263e-05
chr7	98972104	98972197	+	promoter-TSS (NM_005720)	ENSG00000130429	ARPC1B	actin related protein 2/3 complex subunit 1B	protein-coding	6	0.001346
chr7	116654858	116654903	+	promoter-TSS (NM_001369602)	ENSG00000004866	ST7	suppression of tumorigenicity 7	protein-coding	3	0.02259
chr7	155258253	155258411	+	TTS (NM_001427)	ENSG00000164778	EN2	engrailed homeobox 2	protein-coding	3	0.0002984
chr8	22925391	22925766	+	promoter-TSS (NR_038873)	ENSG00000246130	LOC286059	TNF receptor superfamily member 10d pseudogene	pseudo	5	0.0005483
chr8	97157756	97158052	+	intron (NM_001001557, intron 1 of 1)	ENSG00000156466	GDF6	growth differentiation factor 6	protein-coding	5	0.0005429

## Sheet: ST2B
Table S2B A list of significant DMRs associated with pathology in IFG
Chr	Start	End	Strand	Annotation	Nearest Ensembl	Gene Name	Gene Description	Gene Type	# of CpGs	Sidak corrected Stouffer-Liptak p-value
chr1	1143751	1144012	+	Intergenic	ENSG00000186891	TNFRSF18	TNF receptor superfamily member 18	protein-coding	3	0.000324
chr1	1228990	1229790	+	intron (NM_030649, intron 22 of 23)	ENSG00000278073	MIR6726	microRNA 6726	ncRNA	6	6.64e-08
chr1	1473141	1473489	+	intron (NM_001114748, intron 2 of 3)	ENSG00000205090	TMEM240	transmembrane protein 240	protein-coding	9	0.001618
chr1	5907118	5907508	+	Intergenic	ENSG00000264101	MIR4689	microRNA 4689	ncRNA	4	0.01034
chr1	7449657	7449957	+	promoter-TSS (NR_146199)	ENSG00000237728	LOC102725193	uncharacterized LOC102725193	ncRNA	4	0.002097
chr1	7692321	7692367	+	intron (NM_001349609, intron 6 of 22)	ENSG00000171735	CAMTA1	calmodulin binding transcription activator 1	protein-coding	3	0.04854
chr1	10363631	10364025	+	exon (NM_001365953, exon 21 of 21)	ENSG00000207357	RNU6-2	RNA, U6 small nuclear 2	snRNA	3	0.0005749
chr1	20649683	20650001	+	intron (NM_001039500, intron 7 of 21)	ENSG00000158816	VWA5B1	von Willebrand factor A domain containing 5B1	protein-coding	5	0.001429
chr1	44398959	44399363	+	promoter-TSS (NM_001136215)	ENSG00000117407	ARTN	artemin	protein-coding	6	0.0183
chr1	55246867	55247408	+	exon (NM_001114108, exon 7 of 7)	ENSG00000162396	PARS2	prolyl-tRNA synthetase 2, mitochondrial	protein-coding	5	2.033e-07
chr1	100110266	100110954	+	intron (NR_031666, intron 1 of 4)	ENSG00000099260	PALMD	palmdelphin	protein-coding	4	0.0002276
chr1	159825595	159825761	+	promoter-TSS (NR_147122)	ENSG00000256029	SNHG28	small nucleolar RNA host gene 28	ncRNA	4	0.01835
chr1	161008297	161008920	+	TTS (NM_001276373)	ENSG00000215845	TSTD1	thiosulfate sulfurtransferase like domain containing 1	protein-coding	9	0.001914
chr1	161049147	161049579	+	intron (NM_030916, intron 2 of 8)	ENSG00000186517	ARHGAP30	Rho GTPase activating protein 30	protein-coding	4	0.00112
chr1	167090618	167091161	+	intron (NM_001080426, intron 5 of 5)	ENSG00000198842	DUSP27	dual specificity phosphatase 27, atypical	protein-coding	7	3.894e-09
chr1	174933478	174933574	+	promoter-TSS (NM_001243764)	ENSG00000152061	RABGAP1L	RAB GTPase activating protein 1 like	protein-coding	3	0.01168
chr1	221057751	221058198	+	exon (NM_021958, exon 4 of 4)	ENSG00000257551	HLX-AS1	HLX antisense RNA 1	ncRNA	3	0.001508
chr1	235053806	235054187	+	Intergenic	ENSG00000238005	LOC101927851	uncharacterized LOC101927851	ncRNA	3	0.00984
chr10	48416463	48416977	+	5' UTR (NM_016204, exon 1 of 2)	ENSG00000263761	GDF2	growth differentiation factor 2	protein-coding	8	3.529e-06
chr10	50285348	50285427	+	intron (NM_001031746, intron 3 of 7)	ENSG00000165633	VSTM4	V-set and transmembrane domain containing 4	protein-coding	3	0.004624
chr10	65733388	65733575	+	Intergenic	ENSG00000171988	JMJD1C	jumonji domain containing 1C	protein-coding	3	0.001698
chr10	73013749	73013827	+	intron (NM_001244889, intron 1 of 15)	ENSG00000237512	UNC5B-AS1	UNC5B antisense RNA 1	ncRNA	3	0.04219
chr10	73521606	73521755	+	exon (NM_022153, exon 2 of 7)	ENSG00000107738	VSIR	V-set immunoregulatory receptor	protein-coding	4	3.76e-09
chr10	129099107	129099456	+	intron (NM_001380, intron 29 of 51)	ENSG00000188916	INSYN2A	inhibitory synaptic factor 2A	protein-coding	3	0.001434
chr10	134043362	134043897	+	intron (NM_001318878, intron 2 of 11)	ENSG00000165752	STK32C	serine/threonine kinase 32C	protein-coding	7	6.47e-05
chr11	44642868	44642932	+	TTS (NM_001024844)	ENSG00000085117	CD82	CD82 molecule	protein-coding	3	2.619e-06
chr11	47266888	47267375	+	intron (NM_001302489, intron 4 of 10)	ENSG00000025434	NR1H3	nuclear receptor subfamily 1 group H member 3	protein-coding	4	2.816e-05
chr11	66007559	66007719	+	intron (NM_018026, intron 21 of 23)	ENSG00000174996	KLC2	kinesin light chain 2	protein-coding	3	0.02206
chr11	70517294	70517411	+	intron (NM_012309, intron 12 of 22)	ENSG00000162105	SHANK2	SH3 and multiple ankyrin repeat domains 2	protein-coding	3	0.0006259
chr11	71163382	71163555	+	promoter-TSS (NM_018161)	ENSG00000172890	NADSYN1	NAD synthetase 1	protein-coding	5	0.001172
chr11	94278407	94278912	+	TTS (NR_135094)	ENSG00000196371	FUT4	fucosyltransferase 4	protein-coding	7	0.001063
chr11	124647244	124647347	+	intron (NM_001308027, intron 1 of 3)	ENSG00000120458	MSANTD2	Myb/SANT DNA binding domain containing 2	protein-coding	3	0.008305
chr11	126581947	126582317	+	intron (NM_001301097, intron 1 of 15)	ENSG00000254607	LOC101929427	uncharacterized LOC101929427	ncRNA	5	0.0103
chr11	133820837	133821252	+	intron (NM_001277285, intron 1 of 19)	ENSG00000080854	IGSF9B	immunoglobulin superfamily member 9B	protein-coding	5	6.814e-05
chr12	1699820	1700031	+	intron (NM_152441, intron 1 of 1)	ENSG00000171823	FBXL14	F-box and leucine rich repeat protein 14	protein-coding	3	0.009535
chr12	1725788	1726292	+	promoter-TSS (NM_030775)	ENSG00000111186	WNT5B	Wnt family member 5B	protein-coding	7	0.00386
chr12	4405469	4405584	+	intron (NM_001759, intron 4 of 4)	ENSG00000255920	CCND2-AS1	CCND2 antisense RNA 1	ncRNA	3	0.01294
chr12	6054616	6054749	+	promoter-TSS (NM_001278596)	ENSG00000047617	ANO2	anoctamin 2	protein-coding	4	0.009712
chr12	29534561	29534982	+	promoter-TSS (NM_016570)	ENSG00000087502	ERGIC2	ERGIC and golgi 2	protein-coding	4	6.632e-07
chr12	54785003	54785320	+	promoter-TSS (NM_001130968)	ENSG00000161642	ZNF385A	zinc finger protein 385A	protein-coding	6	0.002654
chr12	111618925	111619190	+	intron (NM_001370598, intron 1 of 21)	ENSG00000111249	CUX2	cut like homeobox 2	protein-coding	5	0.001043
chr12	113496053	113496168	+	exon (NM_004416, exon 1 of 9)	ENSG00000135144	DTX1	deltex E3 ubiquitin ligase 1	protein-coding	3	9.488e-10
chr12	113863892	113864177	+	intron (NM_001304993, intron 1 of 7)	ENSG00000139410	SDSL	serine dehydratase like	protein-coding	3	0.009669
chr12	121890503	121890907	+	intron (NM_032590, intron 13 of 22)	ENSG00000284402	MIR7107	microRNA 7107	ncRNA	3	9.829e-06
chr12	129281444	129281546	+	intron (NM_145648, intron 7 of 7)	ENSG00000139370	SLC15A4	solute carrier family 15 member 4	protein-coding	3	3.306e-05
chr13	51639953	51640442	+	promoter-TSS (NR_003923)	ENSG00000123201	GUCY1B2	guanylate cyclase 1 soluble subunit beta 2 (pseudogene)	pseudo	6	0.0001293
chr13	79234144	79234435	+	promoter-TSS (NM_024546)	ENSG00000152193	OBI1	ORC ubiquitin ligase 1	protein-coding	4	0.0005762
chr13	113649513	113649953	+	intron (NM_001320816, intron 1 of 29)	ENSG00000126217	MCF2L	MCF.2 cell line derived transforming sequence like	protein-coding	3	0.0007651
chr13	113660246	113660495	+	intron (NM_024979, intron 1 of 29)	ENSG00000126217	MCF2L	MCF.2 cell line derived transforming sequence like	protein-coding	3	0.00533
chr13	113663206	113663538	+	intron (NM_024979, intron 1 of 29)	ENSG00000126217	MCF2L	MCF.2 cell line derived transforming sequence like	protein-coding	4	0.004118
chr13	113698551	113699016	+	promoter-TSS (NM_001366645)	ENSG00000126217	MCF2L	MCF.2 cell line derived transforming sequence like	protein-coding	7	0.004415
chr14	22694180	22694601	+	Intergenic		LOC105370401	uncharacterized LOC105370401	ncRNA	3	0.0002514
chr14	70690287	70690704	+	intron (NR_135825, intron 2 of 3)	ENSG00000235812	ADAM21P1	ADAM metallopeptidase domain 21 pseudogene 1	pseudo	6	0.001241
chr14	90042201	90042580	+	promoter-TSS (NR_024620)	ENSG00000259073	FOXN3-AS2	FOXN3 antisense RNA 2	ncRNA	6	3.251e-06
chr14	91710747	91711165	+	promoter-TSS (NM_001177676)	ENSG00000119714	GPR68	G protein-coupled receptor 68	protein-coding	5	1.778e-06
chr14	105851564	105851981	+	intron (NM_001243127, intron 18 of 23)	ENSG00000226174	TEX22	testis expressed 22	protein-coding	4	0.00164
chr14	106329158	106329752	+	Intergenic	ENSG00000265612	MIR4539	microRNA 4539	ncRNA	6	9.899e-06
chr15	22921184	22921426	+	intron (NM_001324125, intron 1 of 27)	ENSG00000273749	CYFIP1	cytoplasmic FMR1 interacting protein 1	protein-coding	5	0.0005593
chr15	52944233	52944386	+	promoter-TSS (NM_001286495)	ENSG00000047346	FAM214A	family with sequence similarity 214 member A	protein-coding	4	6.057e-05
chr15	63342033	63342332	+	promoter-TSS (NR_147233)		TPM1-AS	TPM1 antisense RNA	ncRNA	3	0.0001924
chr15	65220773	65221205	+	intron (NM_182703, intron 6 of 14)	ENSG00000166839	ANKDD1A	ankyrin repeat and death domain containing 1A	protein-coding	3	0.002475
chr15	68124650	68125599	+	intron (NM_001365915, intron 7 of 8)	ENSG00000245719	LOC101929076	uncharacterized LOC101929076	ncRNA	8	1.927e-07
chr15	72476759	72477069	+	intron (NM_001012642, intron 1 of 11)	ENSG00000175318	GRAMD2A	GRAM domain containing 2A	protein-coding	4	0.000404
chr15	74494781	74495657	+	promoter-TSS (NM_022369)	ENSG00000137868	STRA6	stimulated by retinoic acid 6	protein-coding	14	1.543e-10
chr15	74501317	74501584	+	promoter-TSS (NM_001142619)	ENSG00000137868	STRA6	stimulated by retinoic acid 6	protein-coding	5	0.002957
chr15	93616894	93617402	+	promoter-TSS (NM_001166283)	ENSG00000182175	RGMA	repulsive guidance molecule BMP co-receptor a	protein-coding	14	0.0001972
chr16	123353	123676	+	promoter-TSS (NM_022450)	ENSG00000007384	RHBDF1	rhomboid 5 homolog 1	protein-coding	3	0.007843
chr16	2892518	2892912	+	promoter-TSS (NR_026864)	ENSG00000172460	PRSS30P	serine protease 30, pseudogene	pseudo	6	0.004492
chr16	50278722	50279175	+	Intergenic	ENSG00000121281	ADCY7	adenylate cyclase 7	protein-coding	4	1.499e-08
chr16	88590325	88590409	+	intron (NR_148997, intron 2 of 3)	ENSG00000261744	LOC100128882	uncharacterized LOC100128882	ncRNA	4	0.0003598
chr16	88766245	88766538	+	intron (NM_178841, intron 2 of 5)	ENSG00000158717	RNF166	ring finger protein 166	protein-coding	4	0.003568
chr17	800431	800761	+	intron (NM_022463, intron 1 of 7)	ENSG00000262003	LOC101927727	uncharacterized LOC101927727	ncRNA	6	1.047e-08
chr17	1094029	1094369	+	intron (NM_001322841, intron 1 of 22)	ENSG00000159842	ABR	ABR activator of RhoGEF and GTPase	protein-coding	4	0.006954
chr17	1637068	1637391	+	exon (NM_001163673, exon 7 of 10)	ENSG00000167711	SERPINF2	serpin family F member 2	protein-coding	4	1.497e-06
chr17	3848156	3848506	+	intron (NM_174953, intron 9 of 22)	ENSG00000074370	ATP2A3	ATPase sarcoplasmic/endoplasmic reticulum Ca2+ transporting 3	protein-coding	4	0.0003335
chr17	17603749	17604184	+	intron (NM_030665, intron 1 of 5)	ENSG00000108557	RAI1	retinoic acid induced 1	protein-coding	3	1.206e-06
chr17	17713061	17713364	+	intron (NM_030665, intron 5 of 5)	ENSG00000274111	MIR6777	microRNA 6777	ncRNA	3	0.000935
chr17	19651631	19652056	+	promoter-TSS (NM_000691)	ENSG00000108602	ALDH3A1	aldehyde dehydrogenase 3 family member A1	protein-coding	8	5.735e-07
chr17	39867080	39867328	+	Intergenic	ENSG00000184502	GAST	gastrin	protein-coding	3	0.01464
chr17	41277847	41278712	+	promoter-TSS (NM_007297)	ENSG00000198496	NBR2	neighbor of BRCA1 lncRNA 2	ncRNA	12	3.703e-08
chr17	46607828	46608570	+	exon (NM_002144, exon 1 of 2)	ENSG00000120094	HOXB1	homeobox B1	protein-coding	13	2.445e-06
chr17	47590179	47590326	+	exon (NM_002507, exon 6 of 6)	ENSG00000277478	MIR6165	microRNA 6165	ncRNA	4	0.001133
chr17	74475050	74475726	+	intron (NM_001005498, intron 3 of 17)	ENSG00000129667	RHBDF2	rhomboid 5 homolog 2	protein-coding	7	1.02e-13
chr17	77216577	77217025	+	intron (NM_001350453, intron 2 of 12)	ENSG00000167280	ENGASE	endo-beta-N-acetylglucosaminidase	protein-coding	4	0.003794
chr17	78806493	78806891	+	intron (NM_001163034, intron 9 of 29)	ENSG00000262833	LOC101928855	uncharacterized LOC101928855	ncRNA	3	0.001664
chr17	79881468	79881543	+	promoter-TSS (NM_032711)	ENSG00000197063	MAFG	MAF bZIP transcription factor G	protein-coding	5	0.01046
chr17	80192161	80192794	+	promoter-TSS (NM_001206951)	ENSG00000141526	SLC16A3	solute carrier family 16 member 3	protein-coding	9	6.817e-14
chr18	72916012	72916393	+	intron (NM_175907, intron 1 of 1)	ENSG00000180011	ZADH2	zinc binding alcohol dehydrogenase domain containing 2	protein-coding	3	0.001432
chr18	74513950	74514291	+	intron (NR_040024, intron 2 of 2)	ENSG00000264278	ZNF236-DT	ZNF236 divergent transcript	ncRNA	3	0.0009042
chr19	2578938	2579529	+	intron (NM_052847, intron 2 of 4)	ENSG00000277904	MIR7850	microRNA 7850	ncRNA	5	8.43e-05
chr19	3006111	3006720	+	intron (NM_003260, intron 15 of 19)	ENSG00000065717	TLE2	TLE family member 2, transcriptional corepressor	protein-coding	3	4.282e-06
chr19	3178512	3179364	+	exon (NM_003775, exon 1 of 1)	ENSG00000125910	S1PR4	sphingosine-1-phosphate receptor 4	protein-coding	8	0.0002969
chr19	6712321	6712593	+	intron (NM_000064, intron 10 of 40)	ENSG00000125730	C3	complement C3	protein-coding	7	0.0003193
chr19	18811575	18812192	+	intron (NM_001098482, intron 1 of 14)	ENSG00000105662	CRTC1	CREB regulated transcription coactivator 1	protein-coding	5	1.994e-07
chr19	38281047	38281559	+	Intergenic	ENSG00000189144	ZNF573	zinc finger protein 573	protein-coding	5	4.946e-05
chr19	44243373	44243808	+	intron (NM_019108, intron 7 of 13)	ENSG00000105771	SMG9	SMG9 nonsense mediated mRNA decay factor	protein-coding	3	0.0009645
chr19	45260501	45261004	+	intron (NM_005178, intron 5 of 8)	ENSG00000284258	MIR8085	microRNA 8085	ncRNA	4	0.01444
chr19	51104900	51105087	+	Intergenic		SNAR-F	small NF90 (ILF3) associated RNA F	snRNA	3	0.006852
chr19	51486901	51487506	+	promoter-TSS (NM_001207053)	ENSG00000169035	KLK7	kallikrein related peptidase 7	protein-coding	13	4.215e-06
chr2	8711042	8711256	+	intron (NR_110257, intron 4 of 5)	ENSG00000236008	LINC01814	long intergenic non-protein coding RNA 1814	ncRNA	6	6.471e-05
chr2	43903227	43904011	+	promoter-TSS (NM_001101330)	ENSG00000223658	C1GALT1C1L	C1GALT1 specific chaperone 1 like	protein-coding	9	7.656e-07
chr2	47072780	47072907	+	intron (NR_024452, intron 1 of 2)	ENSG00000239332	LINC01119	long intergenic non-protein coding RNA 1119	ncRNA	4	0.008698
chr2	71680559	71681007	+	promoter-TSS (NM_001130978)	ENSG00000135636	DYSF	dysferlin	protein-coding	6	0.01171
chr2	106776775	106777215	+	intron (NM_025076, intron 4 of 14)	ENSG00000115652	UXS1	UDP-glucuronate decarboxylase 1	protein-coding	5	0.0001131
chr2	133343149	133343373	+	intron (NM_001508, intron 1 of 1)	ENSG00000150551	LYPD1	LY6/PLAUR domain containing 1	protein-coding	4	0.002255
chr2	182522425	182523146	+	promoter-TSS (NM_001030313)	ENSG00000188452	CERKL	ceramide kinase like	protein-coding	3	0.002033
chr2	220298935	220299134	+	promoter-TSS (NM_005876)	ENSG00000072195	SPEG	striated muscle enriched protein kinase	protein-coding	3	0.0005382
chr2	223916417	223916912	+	promoter-TSS (NM_080671)	ENSG00000152049	KCNE4	potassium voltage-gated channel subfamily E regulatory subunit 4	protein-coding	10	0.0005429
chr2	238238916	238238997	+	intron (NM_004369, intron 42 of 43)	ENSG00000163359	COL6A3	collagen type VI alpha 3 chain	protein-coding	3	0.0008436
chr2	240895815	240896183	+	TTS (NM_004544)	ENSG00000264279	MIR4786	microRNA 4786	ncRNA	3	0.0002475
chr20	61002595	61002866	+	promoter-TSS (NM_080833)	ENSG00000130701	RBBP8NL	RBBP8 N-terminal like	protein-coding	7	0.0007986
chr21	47855893	47856215	+	exon (NM_006031, exon 39 of 47)	ENSG00000160305	DIP2A	disco interacting protein 2 homolog A	protein-coding	5	2.489e-06
chr22	19512712	19513176	+	promoter-TSS (NM_001130861)	ENSG00000184113	CLDN5	claudin 5	protein-coding	9	5.339e-05
chr22	19709696	19710091	+	intron (NM_001009939, intron 10 of 10)	ENSG00000203618	GP1BB	glycoprotein Ib platelet subunit beta	protein-coding	3	0.002857
chr22	23923042	23923610	+	promoter-TSS (NM_020070)	ENSG00000128322	IGLL1	immunoglobulin lambda like polypeptide 1	protein-coding	5	9.12e-05
chr3	9988662	9989042	+	promoter-TSS (NR_046734)	ENSG00000230082	PRRT3-AS1	PRRT3 antisense RNA 1	ncRNA	4	0.002733
chr3	24728905	24729325	+	Intergenic	ENSG00000077092	RARB	retinoic acid receptor beta	protein-coding	4	0.0006724
chr3	35706038	35706161	+	intron (NM_016300, intron 1 of 19)	ENSG00000172995	ARPP21	cAMP regulated phosphoprotein 21	protein-coding	3	0.004075
chr3	72226668	72227063	+	Intergenic	ENSG00000243083	LINC00870	long intergenic non-protein coding RNA 870	ncRNA	3	0.0001778
chr3	72311667	72312046	+	Intergenic	ENSG00000243083	LINC00870	long intergenic non-protein coding RNA 870	ncRNA	4	0.001477
chr3	125363375	125363697	+	Intergenic	ENSG00000144909	OSBPL11	oxysterol binding protein like 11	protein-coding	3	0.005095
chr3	188664632	188664993	+	intron (NR_046873, intron 1 of 1)	ENSG00000234076	TPRG1-AS1	TPRG1 antisense RNA 1	ncRNA	6	2.207e-05
chr3	195610084	195610231	+	promoter-TSS (NR_106887)	ENSG00000276489	MIR6829	microRNA 6829	ncRNA	3	0.02478
chr4	2065925	2066320	+	3' UTR (NM_178557, exon 3 of 3)	ENSG00000185818	NAT8L	N-acetyltransferase 8 like	protein-coding	3	0.0003443
chr4	4854923	4855629	+	Intergenic	ENSG00000163132	MSX1	msh homeobox 1	protein-coding	4	2.436e-05
chr4	6114498	6114699	+	5' UTR (NM_001099433, exon 2 of 21)	ENSG00000152969	JAKMIP1	janus kinase and microtubule interacting protein 1	protein-coding	4	0.01144
chr4	72119734	72120167	+	intron (NM_001098484, intron 2 of 25)	ENSG00000080493	SLC4A4	solute carrier family 4 member 4	protein-coding	3	9.163e-05
chr4	141488964	141489114	+	exon (NM_021833, exon 2 of 6)	ENSG00000109424	UCP1	uncoupling protein 1	protein-coding	3	0.004941
chr4	155661691	155662217	+	promoter-TSS (NM_001301645)	ENSG00000121207	LRAT	lecithin retinol acyltransferase	protein-coding	6	7.881e-07
chr4	159091762	159092553	+	non-coding (NR_147407, exon 1 of 6)	ENSG00000248429	FAM198B-AS1	FAM198B antisense RNA 1	ncRNA	7	3.923e-10
chr4	184320416	184320640	+	Intergenic	ENSG00000168564	CDKN2AIP	CDKN2A interacting protein	protein-coding	3	0.00478
chr4	187002591	187003000	+	intron (NM_003265, intron 3 of 4)	ENSG00000164342	TLR3	toll like receptor 3	protein-coding	4	0.0004403
chr5	191486	191806	+	promoter-TSS (NM_001080478)	ENSG00000185028	LRRC14B	leucine rich repeat containing 14B	protein-coding	8	0.000552
chr5	112161561	112161949	+	intron (NM_001354896, intron 12 of 16)	ENSG00000153037	SRP19	signal recognition particle 19	protein-coding	3	0.001604
chr5	126205009	126205081	+	3' UTR (NM_178450, exon 5 of 5)	ENSG00000113368	LMNB1	lamin B1	protein-coding	3	1.963e-06
chr5	139040546	139041014	+	intron (NM_001317207, intron 1 of 2)	ENSG00000171604	CXXC5	CXXC finger protein 5	protein-coding	5	1.2e-08
chr5	149535387	149535695	+	promoter-TSS (NM_002609)	ENSG00000113721	PDGFRB	platelet derived growth factor receptor beta	protein-coding	3	0.004286
chr5	173317332	173317560	+	exon (NM_030627, exon 1 of 10)	ENSG00000113742	CPEB4	cytoplasmic polyadenylation element binding protein 4	protein-coding	3	0.006524
chr5	179562118	179562475	+	intron (NM_175062, intron 4 of 13)	ENSG00000113269	RNF130	ring finger protein 130	protein-coding	3	0.002106
chr6	29454623	29454755	+	exon (NM_052967, exon 1 of 1)	ENSG00000204687	MAS1L	MAS1 proto-oncogene like, G protein-coupled receptor	protein-coding	3	0.03243
chr6	30039380	30039801	+	intron (NM_170769, intron 3 of 4)	ENSG00000204618	RNF39	ring finger protein 39	protein-coding	10	0.001424
chr6	31695970	31696867	+	intron (NM_001303008, intron 3 of 6).5	ENSG00000213722	DDAH2	dimethylarginine dimethylaminohydrolase 2	protein-coding	26	1.824e-13
chr6	32828996	32829208	+	Intergenic	ENSG00000240065	PSMB9	proteasome subunit beta 9	protein-coding	5	0.003585
chr6	33048254	33048879	+	promoter-TSS (NM_001242524)	ENSG00000231389	HLA-DPA1	major histocompatibility complex, class II, DP alpha 1	protein-coding	14	0.001001
chr6	34482278	34482679	+	promoter-TSS (NM_001199583)	ENSG00000124507	PACSIN1	protein kinase C and casein kinase substrate in neurons 1	protein-coding	7	0.008551
chr6	74104426	74104877	+	exon (NM_018665, exon 1 of 17)	ENSG00000080007	DDX43	DEAD-box helicase 43	protein-coding	6	7.545e-06
chr6	159083790	159084057	+	promoter-TSS (NM_001318745)	ENSG00000164674	SYTL3	synaptotagmin like 3	protein-coding	4	0.00623
chr6	161557748	161558105	+	intron (NM_020133, intron 8 of 8)	ENSG00000279355	AGPAT4-IT1	AGPAT4 intronic transcript 1	ncRNA	5	3.1e-05
chr6	170500610	170500967	+	Intergenic		LOC102724511	uncharacterized LOC102724511	ncRNA	5	0.001192
chr6	170585437	170585971	+	intron (NR_126021, intron 1 of 2)	ENSG00000271820	LOC285804	uncharacterized LOC285804	ncRNA	6	4.686e-05
chr7	26897253	26897714	+	promoter-TSS (NM_001303468)	ENSG00000005020	SKAP2	src kinase associated phosphoprotein 2	protein-coding	5	0.001603
chr7	27143046	27143806	+	Intergenic	ENSG00000105996	HOXA2	homeobox A2	protein-coding	11	2.653e-07
chr7	27145972	27146445	+	3' UTR (NM_153631, exon 4 of 4)	ENSG00000105996	HOXA2	homeobox A2	protein-coding	5	8.862e-05
chr7	27150031	27150403	+	exon (NM_153631, exon 3 of 4)	ENSG00000105996	HOXA2	homeobox A2	protein-coding	4	0.0009649
chr7	27153580	27155548	+	intron (NM_153631, intron 2 of 3)	ENSG00000105997	HOXA3	homeobox A3	protein-coding	23	1.696e-08
chr7	27161749	27163095	+	intron (NR_122069, intron 2 of 3)		HOXA-AS2	HOXA cluster antisense RNA 2	ncRNA	11	3.651e-09
chr7	27183274	27184375	+	promoter-TSS (NM_019102)	ENSG00000106004	HOXA5	homeobox A5	protein-coding	25	7.622e-06
chr7	29603056	29603407	+	promoter-TSS (NM_001329996)	ENSG00000176532	PRR15	proline rich 15	protein-coding	9	0.003671
chr7	48129797	48130197	+	intron (NM_001287429, intron 2 of 5)	ENSG00000183696	UPP1	uridine phosphorylase 1	protein-coding	5	0.004198
chr7	63386226	63386815	+	Intergenic		ZNF722P	zinc finger protein 722, pseudogene	pseudo	5	0.002488
chr7	63560420	63561037	+	Intergenic	ENSG00000214652	ZNF727	zinc finger protein 727	protein-coding	4	0.0002018
chr7	64349133	64349915	+	Intergenic	ENSG00000198039	ZNF273	zinc finger protein 273	protein-coding	5	3.187e-06
chr7	101398152	101398184	+	Intergenic	ENSG00000257923	CUX1	cut like homeobox 1	protein-coding	3	0.0002159
chr7	128094710	128095027	+	Intergenic	ENSG00000135245	HILPDA	hypoxia inducible lipid droplet associated	protein-coding	3	0.002468
chr7	128354862	128355262	+	promoter-TSS (NM_001282788)	ENSG00000135248	FAM71F1	family with sequence similarity 71 member F1	protein-coding	6	0.000189
chr7	150815168	150815445	+	exon (NM_001308304, exon 6 of 8)	ENSG00000133612	AGAP3	ArfGAP with GTPase domain, ankyrin repeat and PH domain 3	protein-coding	4	0.003828
chr7	155534540	155534733	+	exon (NM_053043, exon 13 of 18)	ENSG00000164690	SHH	sonic hedgehog signaling molecule	protein-coding	3	0.007309
chr7	155556590	155556729	+	exon (NM_053043, exon 15 of 18)	ENSG00000164690	SHH	sonic hedgehog signaling molecule	protein-coding	3	0.003325
chr8	52322009	52322171	+	exon (NM_144651, exon 17 of 23)	ENSG00000147485	PXDNL	peroxidasin like	protein-coding	4	0.03385
chr8	144660629	144660831	+	promoter-TSS (NM_001286829)	ENSG00000147813	NAPRT	nicotinate phosphoribosyltransferase	protein-coding	5	0.04676
chr9	124976040	124976245	+	intron (NM_199160, intron 7 of 8)	ENSG00000106852	LHX6	LIM homeobox 6	protein-coding	3	0.0103
chr9	124989052	124989915	+	intron (NM_199160, intron 2 of 8)	ENSG00000106852	LHX6	LIM homeobox 6	protein-coding	8	2.43e-07
chr9	132387471	132387805	+	promoter-TSS (NR_104596)	ENSG00000148335	NTMT1	N-terminal Xaa-Pro-Lys N-methyltransferase 1	protein-coding	3	0.0004674

## Sheet: ST3A
Table S3A A list of DMRs replicated in the same brain region in the Smith et al., 2020 meta-analysis
Chr	Start	End	Strand	Annotation	Nearest Ensembl	Gene Name	Gene Description	Gene Type	# of CpGs	Sidak corrected Stouffer-Liptak p-value	Analysis
chr11	44642868	44642932	+	TTS (NM_001024844)	ENSG00000085117	CD82	CD82 molecule	protein-coding	3	0.01466	STG.Braak
chr12	129294939	129295009	+	intron (NM_145648, intron 2 of 7)	ENSG00000139370	SLC15A4	solute carrier family 15 member 4	protein-coding	3	0.03817	STG.Braak
chr13	113698408	113699016	+	promoter-TSS (NM_001366645)	ENSG00000126217	MCF2L	MCF.2 cell line derived transforming sequence like	protein-coding	14	6.047e-06	STG.Braak
chr15	93616588	93617402	+	promoter-TSS (NM_001166289)	ENSG00000182175	RGMA	repulsive guidance molecule BMP co-receptor a	protein-coding	15	4.533e-06	STG.Braak
chr17	74475050	74475402	+	exon (NM_024599, exon 5 of 19)	ENSG00000129667	RHBDF2	rhomboid 5 homolog 2	protein-coding	6	0.0002197	STG.Braak
chr2	20647987	20648580	+	3' UTR (NM_004040, exon 1 of 1)	ENSG00000143878	RHOB	ras homolog family member B	protein-coding	3	4.795e-06	STG.Braak
chr4	2065925	2066397	+	3' UTR (NM_178557, exon 3 of 3)	ENSG00000185818	NAT8L	N-acetyltransferase 8 like	protein-coding	4	3.302e-06	STG.Braak
chr5	173317332	173317560	+	exon (NM_030627, exon 1 of 10)	ENSG00000113742	CPEB4	cytoplasmic polyadenylation element binding protein 4	protein-coding	3	0.001271	STG.Braak
chr6	30853569	30854233	+	intron (NM_013993, intron 2 of 18).5	ENSG00000204580	DDR1	discoidin domain receptor tyrosine kinase 1	protein-coding	10	6.651e-05	STG.Braak
chr7	27153212	27153944	+	intron (NM_153631, intron 2 of 3)	ENSG00000105997	HOXA3	homeobox A3	protein-coding	8	2.296e-05	STG.Braak
chr7	27184059	27184853	+	TTS (NM_024014)	ENSG00000106004	HOXA5	homeobox A5	protein-coding	21	0.0006031	STG.Braak
chr1	7692321	7692367	+	intron (NM_001349609, intron 6 of 22)	ENSG00000171735	CAMTA1	calmodulin binding transcription activator 1	protein-coding	3	0.04854	IFG.Braak
chr1	55246867	55247408	+	exon (NM_001114108, exon 7 of 7)	ENSG00000162396	PARS2	prolyl-tRNA synthetase 2, mitochondrial	protein-coding	5	2.033e-07	IFG.Braak
chr1	167090618	167091161	+	intron (NM_001080426, intron 5 of 5)	ENSG00000198842	DUSP27	dual specificity phosphatase 27, atypical	protein-coding	7	3.894e-09	IFG.Braak
chr11	44642868	44642932	+	TTS (NM_001024844)	ENSG00000085117	CD82	CD82 molecule	protein-coding	3	2.619e-06	IFG.Braak
chr12	54785003	54785320	+	promoter-TSS (NM_001130968)	ENSG00000161642	ZNF385A	zinc finger protein 385A	protein-coding	6	0.002654	IFG.Braak
chr12	111618925	111619190	+	intron (NM_001370598, intron 1 of 21)	ENSG00000111249	CUX2	cut like homeobox 2	protein-coding	5	0.001043	IFG.Braak
chr13	113649513	113649953	+	intron (NM_001320816, intron 1 of 29)	ENSG00000126217	MCF2L	MCF.2 cell line derived transforming sequence like	protein-coding	3	0.0007651	IFG.Braak
chr13	113660246	113660495	+	intron (NM_024979, intron 1 of 29)	ENSG00000126217	MCF2L	MCF.2 cell line derived transforming sequence like	protein-coding	3	0.00533	IFG.Braak
chr13	113663206	113663538	+	intron (NM_024979, intron 1 of 29)	ENSG00000126217	MCF2L	MCF.2 cell line derived transforming sequence like	protein-coding	4	0.004118	IFG.Braak
chr13	113698551	113699016	+	promoter-TSS (NM_001366645)	ENSG00000126217	MCF2L	MCF.2 cell line derived transforming sequence like	protein-coding	7	0.004415	IFG.Braak
chr15	93616894	93617402	+	promoter-TSS (NM_001166283)	ENSG00000182175	RGMA	repulsive guidance molecule BMP co-receptor a	protein-coding	14	0.0001972	IFG.Braak
chr17	3848156	3848506	+	intron (NM_174953, intron 9 of 22)	ENSG00000074370	ATP2A3	ATPase sarcoplasmic/endoplasmic reticulum Ca2+ transporting 3	protein-coding	4	0.0003335	IFG.Braak
chr17	46607828	46608570	+	exon (NM_002144, exon 1 of 2)	ENSG00000120094	HOXB1	homeobox B1	protein-coding	13	2.445e-06	IFG.Braak
chr17	74475050	74475726	+	intron (NM_001005498, intron 3 of 17)	ENSG00000129667	RHBDF2	rhomboid 5 homolog 2	protein-coding	7	1.02e-13	IFG.Braak
chr17	80192161	80192794	+	promoter-TSS (NM_001206951)	ENSG00000141526	SLC16A3	solute carrier family 16 member 3	protein-coding	9	6.817e-14	IFG.Braak
chr19	3178512	3179364	+	exon (NM_003775, exon 1 of 1)	ENSG00000125910	S1PR4	sphingosine-1-phosphate receptor 4	protein-coding	8	0.0002969	IFG.Braak
chr19	6712321	6712593	+	intron (NM_000064, intron 10 of 40)	ENSG00000125730	C3	complement C3	protein-coding	7	0.0003193	IFG.Braak
chr19	44243373	44243808	+	intron (NM_019108, intron 7 of 13)	ENSG00000105771	SMG9	SMG9 nonsense mediated mRNA decay factor	protein-coding	3	0.0009645	IFG.Braak
chr21	47855893	47856215	+	exon (NM_006031, exon 39 of 47)	ENSG00000160305	DIP2A	disco interacting protein 2 homolog A	protein-coding	5	2.489e-06	IFG.Braak
chr22	19512712	19513176	+	promoter-TSS (NM_001130861)	ENSG00000184113	CLDN5	claudin 5	protein-coding	9	5.339e-05	IFG.Braak
chr5	139040546	139041014	+	intron (NM_001317207, intron 1 of 2)	ENSG00000171604	CXXC5	CXXC finger protein 5	protein-coding	5	1.2e-08	IFG.Braak
chr5	173317332	173317560	+	exon (NM_030627, exon 1 of 10)	ENSG00000113742	CPEB4	cytoplasmic polyadenylation element binding protein 4	protein-coding	3	0.006524	IFG.Braak
chr6	31695970	31696867	+	intron (NM_001303008, intron 3 of 6).5	ENSG00000213722	DDAH2	dimethylarginine dimethylaminohydrolase 2	protein-coding	26	1.824e-13	IFG.Braak
chr6	33048254	33048879	+	promoter-TSS (NM_001242524)	ENSG00000231389	HLA-DPA1	major histocompatibility complex, class II, DP alpha 1	protein-coding	14	0.001001	IFG.Braak
chr7	27143046	27143806	+	Intergenic	ENSG00000105996	HOXA2	homeobox A2	protein-coding	11	2.653e-07	IFG.Braak
chr7	27145972	27146445	+	3' UTR (NM_153631, exon 4 of 4)	ENSG00000105996	HOXA2	homeobox A2	protein-coding	5	8.862e-05	IFG.Braak
chr7	27150031	27150403	+	exon (NM_153631, exon 3 of 4)	ENSG00000105996	HOXA2	homeobox A2	protein-coding	4	0.0009649	IFG.Braak
chr7	27153580	27155548	+	intron (NM_153631, intron 2 of 3)	ENSG00000105997	HOXA3	homeobox A3	protein-coding	23	1.696e-08	IFG.Braak
chr7	27183274	27184375	+	promoter-TSS (NM_019102)	ENSG00000106004	HOXA5	homeobox A5	protein-coding	25	7.622e-06	IFG.Braak
chr7	155534540	155534733	+	exon (NM_053043, exon 13 of 18)	ENSG00000164690	SHH	sonic hedgehog signaling molecule	protein-coding	3	0.007309	IFG.Braak
chr7	155556590	155556729	+	exon (NM_053043, exon 15 of 18)	ENSG00000164690	SHH	sonic hedgehog signaling molecule	protein-coding	3	0.003325	IFG.Braak
chr9	124976040	124976245	+	intron (NM_199160, intron 7 of 8)	ENSG00000106852	LHX6	LIM homeobox 6	protein-coding	3	0.0103	IFG.Braak
chr9	124989052	124989915	+	intron (NM_199160, intron 2 of 8)	ENSG00000106852	LHX6	LIM homeobox 6	protein-coding	8	2.43e-07	IFG.Braak

## Sheet: ST3B
Table S3B A list of DMRs from this study that were replicated in the any brain region (including cross-cortex analysis) in the Smith et al., 2020 meta-analysis
Chr	Start	End	Strand	Annotation	Nearest Ensembl	Gene Name	Gene Description	Gene Type	# of CpGs	Sidak corrected Stouffer-Liptak p-value	Analysis
chr1	7692321	7692367	+	intron (NM_001349609, intron 6 of 22)	ENSG00000171735	CAMTA1	calmodulin binding transcription activator 1	protein-coding	3	0.04854	IFG.Braak
chr1	55246867	55247408	+	exon (NM_001114108, exon 7 of 7)	ENSG00000162396	PARS2	prolyl-tRNA synthetase 2, mitochondrial	protein-coding	5	2.033e-07	IFG.Braak
chr1	167090618	167091161	+	intron (NM_001080426, intron 5 of 5)	ENSG00000198842	DUSP27	dual specificity phosphatase 27, atypical	protein-coding	7	3.894e-09	IFG.Braak
chr11	44642868	44642932	+	TTS (NM_001024844)	ENSG00000085117	CD82	CD82 molecule	protein-coding	3	2.619e-06	IFG.Braak
chr12	1699820	1700031	+	intron (NM_152441, intron 1 of 1)	ENSG00000171823	FBXL14	F-box and leucine rich repeat protein 14	protein-coding	3	0.009535	IFG.Braak
chr12	54785003	54785320	+	promoter-TSS (NM_001130968)	ENSG00000161642	ZNF385A	zinc finger protein 385A	protein-coding	6	0.002654	IFG.Braak
chr12	111618925	111619190	+	intron (NM_001370598, intron 1 of 21)	ENSG00000111249	CUX2	cut like homeobox 2	protein-coding	5	0.001043	IFG.Braak
chr12	129281444	129281546	+	intron (NM_145648, intron 7 of 7)	ENSG00000139370	SLC15A4	solute carrier family 15 member 4	protein-coding	3	3.306e-05	IFG.Braak
chr13	113649513	113649953	+	intron (NM_001320816, intron 1 of 29)	ENSG00000126217	MCF2L	MCF.2 cell line derived transforming sequence like	protein-coding	3	0.0007651	IFG.Braak
chr13	113660246	113660495	+	intron (NM_024979, intron 1 of 29)	ENSG00000126217	MCF2L	MCF.2 cell line derived transforming sequence like	protein-coding	3	0.00533	IFG.Braak
chr13	113663206	113663538	+	intron (NM_024979, intron 1 of 29)	ENSG00000126217	MCF2L	MCF.2 cell line derived transforming sequence like	protein-coding	4	0.004118	IFG.Braak
chr13	113698551	113699016	+	promoter-TSS (NM_001366645)	ENSG00000126217	MCF2L	MCF.2 cell line derived transforming sequence like	protein-coding	7	0.004415	IFG.Braak
chr15	22921184	22921426	+	intron (NM_001324125, intron 1 of 27)	ENSG00000273749	CYFIP1	cytoplasmic FMR1 interacting protein 1	protein-coding	5	0.0005593	IFG.Braak
chr15	93616894	93617402	+	promoter-TSS (NM_001166283)	ENSG00000182175	RGMA	repulsive guidance molecule BMP co-receptor a	protein-coding	14	0.0001972	IFG.Braak
chr17	3848156	3848506	+	intron (NM_174953, intron 9 of 22)	ENSG00000074370	ATP2A3	ATPase sarcoplasmic/endoplasmic reticulum Ca2+ transporting 3	protein-coding	4	0.0003335	IFG.Braak
chr17	46607828	46608570	+	exon (NM_002144, exon 1 of 2)	ENSG00000120094	HOXB1	homeobox B1	protein-coding	13	2.445e-06	IFG.Braak
chr17	74475050	74475726	+	intron (NM_001005498, intron 3 of 17)	ENSG00000129667	RHBDF2	rhomboid 5 homolog 2	protein-coding	7	1.02e-13	IFG.Braak
chr17	80192161	80192794	+	promoter-TSS (NM_001206951)	ENSG00000141526	SLC16A3	solute carrier family 16 member 3	protein-coding	9	6.817e-14	IFG.Braak
chr19	3178512	3179364	+	exon (NM_003775, exon 1 of 1)	ENSG00000125910	S1PR4	sphingosine-1-phosphate receptor 4	protein-coding	8	0.0002969	IFG.Braak
chr19	6712321	6712593	+	intron (NM_000064, intron 10 of 40)	ENSG00000125730	C3	complement C3	protein-coding	7	0.0003193	IFG.Braak
chr19	44243373	44243808	+	intron (NM_019108, intron 7 of 13)	ENSG00000105771	SMG9	SMG9 nonsense mediated mRNA decay factor	protein-coding	3	0.0009645	IFG.Braak
chr21	47855893	47856215	+	exon (NM_006031, exon 39 of 47)	ENSG00000160305	DIP2A	disco interacting protein 2 homolog A	protein-coding	5	2.489e-06	IFG.Braak
chr22	19512712	19513176	+	promoter-TSS (NM_001130861)	ENSG00000184113	CLDN5	claudin 5	protein-coding	9	5.339e-05	IFG.Braak
chr22	19709696	19710091	+	intron (NM_001009939, intron 10 of 10)	ENSG00000203618	GP1BB	glycoprotein Ib platelet subunit beta	protein-coding	3	0.002857	IFG.Braak
chr4	2065925	2066320	+	3' UTR (NM_178557, exon 3 of 3)	ENSG00000185818	NAT8L	N-acetyltransferase 8 like	protein-coding	3	0.0003443	IFG.Braak
chr5	126205009	126205081	+	3' UTR (NM_178450, exon 5 of 5)	ENSG00000113368	LMNB1	lamin B1	protein-coding	3	1.963e-06	IFG.Braak
chr5	139040546	139041014	+	intron (NM_001317207, intron 1 of 2)	ENSG00000171604	CXXC5	CXXC finger protein 5	protein-coding	5	1.2e-08	IFG.Braak
chr5	173317332	173317560	+	exon (NM_030627, exon 1 of 10)	ENSG00000113742	CPEB4	cytoplasmic polyadenylation element binding protein 4	protein-coding	3	0.006524	IFG.Braak
chr6	31695970	31696867	+	intron (NM_001303008, intron 3 of 6).5	ENSG00000213722	DDAH2	dimethylarginine dimethylaminohydrolase 2	protein-coding	26	1.824e-13	IFG.Braak
chr6	33048254	33048879	+	promoter-TSS (NM_001242524)	ENSG00000231389	HLA-DPA1	major histocompatibility complex, class II, DP alpha 1	protein-coding	14	0.001001	IFG.Braak
chr7	27143046	27143806	+	Intergenic	ENSG00000105996	HOXA2	homeobox A2	protein-coding	11	2.653e-07	IFG.Braak
chr7	27145972	27146445	+	3' UTR (NM_153631, exon 4 of 4)	ENSG00000105996	HOXA2	homeobox A2	protein-coding	5	8.862e-05	IFG.Braak
chr7	27150031	27150403	+	exon (NM_153631, exon 3 of 4)	ENSG00000105996	HOXA2	homeobox A2	protein-coding	4	0.0009649	IFG.Braak
chr7	27153580	27155548	+	intron (NM_153631, intron 2 of 3)	ENSG00000105997	HOXA3	homeobox A3	protein-coding	23	1.696e-08	IFG.Braak
chr7	27183274	27184375	+	promoter-TSS (NM_019102)	ENSG00000106004	HOXA5	homeobox A5	protein-coding	25	7.622e-06	IFG.Braak
chr7	155534540	155534733	+	exon (NM_053043, exon 13 of 18)	ENSG00000164690	SHH	sonic hedgehog signaling molecule	protein-coding	3	0.007309	IFG.Braak
chr7	155556590	155556729	+	exon (NM_053043, exon 15 of 18)	ENSG00000164690	SHH	sonic hedgehog signaling molecule	protein-coding	3	0.003325	IFG.Braak
chr9	124976040	124976245	+	intron (NM_199160, intron 7 of 8)	ENSG00000106852	LHX6	LIM homeobox 6	protein-coding	3	0.0103	IFG.Braak
chr9	124989052	124989915	+	intron (NM_199160, intron 2 of 8)	ENSG00000106852	LHX6	LIM homeobox 6	protein-coding	8	2.43e-07	IFG.Braak
chr1	36039159	36039423	+	intron (NM_178548, intron 1 of 6)	ENSG00000116819	TFAP2E	transcription factor AP-2 epsilon	protein-coding	5	9.47e-05	STG.Braak
chr1	36042986	36043633	+	intron (NM_178548, intron 3 of 6)	ENSG00000116819	TFAP2E	transcription factor AP-2 epsilon	protein-coding	7	3.097e-09	STG.Braak
chr1	55247140	55247408	+	exon (NM_001114108, exon 7 of 7)	ENSG00000162396	PARS2	prolyl-tRNA synthetase 2, mitochondrial	protein-coding	3	0.002124	STG.Braak
chr11	44642868	44642932	+	TTS (NM_001024844)	ENSG00000085117	CD82	CD82 molecule	protein-coding	3	0.01466	STG.Braak
chr12	129294939	129295009	+	intron (NM_145648, intron 2 of 7)	ENSG00000139370	SLC15A4	solute carrier family 15 member 4	protein-coding	3	0.03817	STG.Braak
chr13	113698408	113699016	+	promoter-TSS (NM_001366645)	ENSG00000126217	MCF2L	MCF.2 cell line derived transforming sequence like	protein-coding	14	6.047e-06	STG.Braak
chr15	93616588	93617402	+	promoter-TSS (NM_001166289)	ENSG00000182175	RGMA	repulsive guidance molecule BMP co-receptor a	protein-coding	15	4.533e-06	STG.Braak
chr17	74475050	74475402	+	exon (NM_024599, exon 5 of 19)	ENSG00000129667	RHBDF2	rhomboid 5 homolog 2	protein-coding	6	0.0002197	STG.Braak
chr17	76713117	76713517	+	promoter-TSS (NM_001292019)	ENSG00000108669	CYTH1	cytohesin 1	protein-coding	6	0.02963	STG.Braak
chr17	78607095	78607691	+	intron (NM_001163034, intron 2 of 29)	ENSG00000141564	RPTOR	regulatory associated protein of MTOR complex 1	protein-coding	4	9.394e-06	STG.Braak
chr19	3178413	3178955	+	promoter-TSS (NM_003775)	ENSG00000125910	S1PR4	sphingosine-1-phosphate receptor 4	protein-coding	8	0.0004092	STG.Braak
chr19	46142291	46142757	+	promoter-TSS (NR_029886)	ENSG00000125746	EML2	EMAP like 2	protein-coding	8	0.005021	STG.Braak
chr2	20647987	20648580	+	3' UTR (NM_004040, exon 1 of 1)	ENSG00000143878	RHOB	ras homolog family member B	protein-coding	3	4.795e-06	STG.Braak
chr3	13590221	13590720	+	promoter-TSS (NM_001998)	ENSG00000163520	FBLN2	fibulin 2	protein-coding	10	0.0002399	STG.Braak
chr3	196373543	196373751	+	intron (NM_198565, intron 1 of 2)	ENSG00000174004	NRROS	negative regulator of reactive oxygen species	protein-coding	3	0.003017	STG.Braak
chr4	2065925	2066397	+	3' UTR (NM_178557, exon 3 of 3)	ENSG00000185818	NAT8L	N-acetyltransferase 8 like	protein-coding	4	3.302e-06	STG.Braak
chr5	173317332	173317560	+	exon (NM_030627, exon 1 of 10)	ENSG00000113742	CPEB4	cytoplasmic polyadenylation element binding protein 4	protein-coding	3	0.001271	STG.Braak
chr6	30853569	30854233	+	intron (NM_013993, intron 2 of 18).5	ENSG00000204580	DDR1	discoidin domain receptor tyrosine kinase 1	protein-coding	10	6.651e-05	STG.Braak
chr6	31695973	31696729	+	intron (NM_001303008, intron 3 of 6).5	ENSG00000213722	DDAH2	dimethylarginine dimethylaminohydrolase 2	protein-coding	21	1.37e-05	STG.Braak
chr7	27153212	27153944	+	intron (NM_153631, intron 2 of 3)	ENSG00000105997	HOXA3	homeobox A3	protein-coding	8	2.296e-05	STG.Braak
chr7	27184059	27184853	+	TTS (NM_024014)	ENSG00000106004	HOXA5	homeobox A5	protein-coding	21	0.0006031	STG.Braak
chr7	28530206	28530724	+	intron (NM_182898, intron 2 of 10)	ENSG00000146592	CREB5	cAMP responsive element binding protein 5	protein-coding	5	4.224e-06	STG.Braak
chr7	116654858	116654903	+	promoter-TSS (NM_001369602)	ENSG00000004866	ST7	suppression of tumorigenicity 7	protein-coding	3	0.02259	STG.Braak

## Sheet: ST 4
Table S4 Genomic features enriched or depleted among the identified DMRs
Annotation	Number of peaks	Total size (bp)	Log2 Ratio (obs/exp)	LogP enrichment (+values depleted)	Analysis
Promoter	48	34182448	4.547	-114.83	IFG.Braak
CpG-Island	28	8168363	5.835	-90.542	IFG.Braak
Exon	19	35499053	3.156	-27.792	IFG.Braak
5UTR	2	2462486	3.758	-4.619	IFG.Braak
TTS	4	30842050	1.111	-2.152	IFG.Braak
Intron	45	638276964	0.231	-2.039	IFG.Braak
3UTR	3	25664108	0.961	-1.604	IFG.Braak
ncRNA	1	6759177	1.301	-1.097	IFG.Braak
Low_complexity	1	14505575	0.199	-0.541	IFG.Braak
snoRNA	0	344	0	0	IFG.Braak
Unknown?	0	17536	-0.002	0.001	IFG.Braak
LINE?	0	9908	-0.001	0.001	IFG.Braak
LTR?	0	20421	-0.002	0.001	IFG.Braak
SINE?	0	40746	-0.004	0.002	IFG.Braak
tRNA	0	86793	-0.008	0.005	IFG.Braak
miRNA	0	94863	-0.008	0.006	IFG.Braak
RNA	0	108999	-0.009	0.007	IFG.Braak
scRNA	0	109563	-0.009	0.007	IFG.Braak
rRNA	0	152554	-0.013	0.009	IFG.Braak
srpRNA	0	242838	-0.021	0.015	IFG.Braak
DNA?	0	246053	-0.021	0.015	IFG.Braak
snRNA	0	295120	-0.025	0.018	IFG.Braak
RC	0	421220	-0.036	0.025	IFG.Braak
Unknown	0	1190357	-0.1	0.071	IFG.Braak
pseudo	0	1999067	-0.164	0.12	IFG.Braak
Other	0	3713771	-0.291	0.223	IFG.Braak
Satellite	0	10347207	-0.699	0.622	IFG.Braak
Simple_repeat	0	22872845	-1.254	1.379	IFG.Braak
DNA	0	90592642	-2.726	5.528	IFG.Braak
LTR	1	238111755	-3.838	12.116	IFG.Braak
SINE	2	360428334	-3.436	17.324	IFG.Braak
Intergenic	17	787533493	-1.476	18.247	IFG.Braak
LINE	2	565818509	-4.087	30.992	IFG.Braak
Promoter	49	32742594	5.083	-138.702	STG.Braak
CpG-Island	16	7760975	5.545	-49.12	STG.Braak
Exon	11	33970493	2.874	-14.759	STG.Braak
ncRNA	5	6472317	4.129	-11.36	STG.Braak
5UTR	3	2368018	4.842	-8.666	STG.Braak
TTS	6	29568107	2.2	-6.16	STG.Braak
3UTR	4	24647346	1.878	-3.718	STG.Braak
LINE?	0	9320	-0.001	0	STG.Braak
snoRNA	0	344	0	0	STG.Braak
Unknown?	0	16905	-0.001	0.001	STG.Braak
LTR?	0	19475	-0.001	0.001	STG.Braak
SINE?	0	38524	-0.002	0.002	STG.Braak
miRNA	0	86200	-0.005	0.004	STG.Braak
tRNA	0	84403	-0.005	0.004	STG.Braak
RNA	0	103750	-0.007	0.005	STG.Braak
scRNA	0	104938	-0.007	0.005	STG.Braak
rRNA	0	147400	-0.009	0.007	STG.Braak
srpRNA	0	231496	-0.015	0.01	STG.Braak
DNA?	0	234213	-0.015	0.01	STG.Braak
snRNA	0	283149	-0.018	0.013	STG.Braak
RC	0	396661	-0.025	0.018	STG.Braak
Unknown	0	1134382	-0.071	0.05	STG.Braak
pseudo	0	1873552	-0.115	0.083	STG.Braak
Other	0	3542539	-0.21	0.157	STG.Braak
Satellite	0	9889980	-0.524	0.438	STG.Braak
Low_complexity	0	13870860	-0.692	0.614	STG.Braak
Simple_repeat	0	21849623	-0.98	0.969	STG.Braak
DNA	0	86635891	-2.308	3.888	STG.Braak
Intron	15	611671730	-0.849	5.524	STG.Braak
LTR	0	227828755	-3.582	10.506	STG.Braak
SINE	1	343907257	-3.925	13.32	STG.Braak
Intergenic	9	738265014	-1.857	16.678	STG.Braak
LINE	2	539871180	-3.576	20.408	STG.Braak

## Sheet: ST 5A
Table S5A Gene sets enriched in DMP analysis (padj < 0.1 and up to 200 top gene sets) associated with Braak stage in STG
Gene Set Enrichment Analysis (GSEA) using methylRRA(…, method = "GSEA") function from methylGSA R package
KEGG
Description	Size	enrichmentScore	NES	pvalue	padj	leading_edge
No gene set passed padj < 0.1 in KEGG database
REACTOME
Description	Size	enrichmentScore	NES	pvalue	padj	leading_edge	ID
Homo sapiens: The role of Nef in HIV-1 replication and disease pathogenesis	26	0.856382	1.29416	0.000999001	0.0934066	tags=23%, list=9%, signal=21%	R-HSA-164952
Homo sapiens: Signaling by Rho GTPases	403	0.661249	1.07446	0.000999001	0.0934066	tags=29%, list=23%, signal=22%	R-HSA-194315
Homo sapiens: EPH-Ephrin signaling	90	0.712937	1.13127	0.000999001	0.0934066	tags=20%, list=18%, signal=16%	R-HSA-2682334
Homo sapiens: Netrin-1 signaling	48	0.76515	1.18933	0.000999001	0.0934066	tags=21%, list=13%, signal=18%	R-HSA-373752
Homo sapiens: Striated Muscle Contraction	35	0.793399	1.21685	0.000999001	0.0934066	tags=20%, list=9%, signal=18%	R-HSA-390522
Homo sapiens: EPH-ephrin mediated repulsion of cells	50	0.769017	1.19746	0.000999001	0.0934066	tags=24%, list=16%, signal=20%	R-HSA-3928665
Homo sapiens: Activation of anterior HOX genes in hindbrain development during early embryogenesis	110	0.709073	1.13055	0.000999001	0.0934066	tags=30%, list=23%, signal=23%	R-HSA-5617472
Homo sapiens: Activation of HOX genes during differentiation	110	0.709073	1.13055	0.000999001	0.0934066	tags=30%, list=23%, signal=23%	R-HSA-5619507
Homo sapiens: Diseases of signal transduction	361	0.664506	1.07873	0.000999001	0.0934066	tags=31%, list=25%, signal=24%	R-HSA-5663202
GO
Description	Size	enrichmentScore	NES	pvalue	padj	leading_edge	ID
G2/M transition of mitotic cell cycle	186	0.681527	1.09653	0.000999001	0.0918742	tags=24%, list=19%, signal=19%	GO:0000086
G-protein coupled receptor binding	256	0.662151	1.07003	0.000999001	0.0918742	tags=28%, list=25%, signal=21%	GO:0001664
glandular epithelial cell differentiation	46	0.779969	1.21212	0.000999001	0.0918742	tags=30%, list=20%, signal=24%	GO:0002067
metanephros morphogenesis	31	0.811402	1.24129	0.000999001	0.0918742	tags=19%, list=19%, signal=16%	GO:0003338
amino acid transport	124	0.71865	1.14695	0.000999001	0.0918742	tags=29%, list=23%, signal=22%	GO:0006865
nucleus organization	121	0.702374	1.12033	0.000999001	0.0918742	tags=31%, list=24%, signal=23%	GO:0006997
negative regulation of cell adhesion	256	0.664257	1.07343	0.000999001	0.0918742	tags=25%, list=24%, signal=19%	GO:0007162
establishment or maintenance of cell polarity	190	0.685638	1.10323	0.000999001	0.0918742	tags=28%, list=26%, signal=21%	GO:0007163
microtubule binding	222	0.675152	1.08882	0.000999001	0.0918742	tags=30%, list=27%, signal=22%	GO:0008017
regulation of cell size	164	0.683987	1.09825	0.000999001	0.0918742	tags=28%, list=26%, signal=21%	GO:0008361
nucleoside monophosphate metabolic process	266	0.662476	1.07137	0.000999001	0.0918742	tags=29%, list=22%, signal=23%	GO:0009123
nucleoside triphosphate metabolic process	257	0.662168	1.07012	0.000999001	0.0918742	tags=28%, list=22%, signal=22%	GO:0009141
ribonucleoside triphosphate metabolic process	236	0.668458	1.07897	0.000999001	0.0918742	tags=29%, list=22%, signal=23%	GO:0009199
regulation of G2/M transition of mitotic cell cycle	141	0.718278	1.15011	0.000999001	0.0918742	tags=29%, list=19%, signal=24%	GO:0010389
negative regulation of cell cycle process	275	0.671488	1.08635	0.000999001	0.0918742	tags=29%, list=21%, signal=23%	GO:0010948
regulation of neuron projection development	445	0.647675	1.05312	0.000999001	0.0918742	tags=25%, list=27%, signal=18%	GO:0010975
negative regulation of neuron projection development	136	0.68691	1.09903	0.000999001	0.0918742	tags=27%, list=27%, signal=20%	GO:0010977
organic anion transport	436	0.652681	1.06114	0.000999001	0.0918742	tags=27%, list=25%, signal=21%	GO:0015711
nuclear speck	348	0.66593	1.08038	0.000999001	0.0918742	tags=26%, list=24%, signal=20%	GO:0016607
ligase activity	145	0.69132	1.10731	0.000999001	0.0918742	tags=30%, list=26%, signal=22%	GO:0016874
ribose phosphate metabolic process	452	0.645736	1.05002	0.000999001	0.0918742	tags=30%, list=28%, signal=22%	GO:0019693
telencephalon development	236	0.668874	1.07964	0.000999001	0.0918742	tags=25%, list=27%, signal=18%	GO:0021537
olfactory lobe development	31	0.839373	1.28408	0.000999001	0.0918742	tags=26%, list=13%, signal=23%	GO:0021988
negative regulation of cell-cell adhesion	159	0.708865	1.13764	0.000999001	0.0918742	tags=28%, list=23%, signal=21%	GO:0022408
myofibril	208	0.706209	1.13774	0.000999001	0.0918742	tags=19%, list=17%, signal=16%	GO:0030016
sarcomere	187	0.701355	1.12835	0.000999001	0.0918742	tags=18%, list=17%, signal=15%	GO:0030017
Z disc	119	0.72227	1.15144	0.000999001	0.0918742	tags=18%, list=17%, signal=15%	GO:0030018
trans-Golgi network transport vesicle	29	0.845301	1.28674	0.000999001	0.0918742	tags=31%, list=12%, signal=27%	GO:0030140
pancreas development	75	0.753899	1.18946	0.000999001	0.0918742	tags=28%, list=20%, signal=22%	GO:0031016
negative regulation of cell projection organization	164	0.686265	1.10191	0.000999001	0.0918742	tags=26%, list=27%, signal=19%	GO:0031345
I band	129	0.711966	1.13752	0.000999001	0.0918742	tags=19%, list=17%, signal=16%	GO:0031674
regulation of cellular amide metabolic process	417	0.653872	1.0627	0.000999001	0.0918742	tags=31%, list=28%, signal=23%	GO:0034248
positive regulation of cellular amide metabolic process	126	0.685717	1.09471	0.000999001	0.0918742	tags=34%, list=25%, signal=26%	GO:0034250
endocrine system development	126	0.719314	1.14835	0.000999001	0.0918742	tags=28%, list=22%, signal=22%	GO:0035270
neuronal cell body	453	0.644311	1.04773	0.000999001	0.0918742	tags=25%, list=28%, signal=19%	GO:0043025
contractile fiber	219	0.703122	1.13374	0.000999001	0.0918742	tags=18%, list=17%, signal=15%	GO:0043292
regulation of MAP kinase activity	316	0.677293	1.09735	0.000999001	0.0918742	tags=27%, list=24%, signal=20%	GO:0043405
positive regulation of MAP kinase activity	242	0.683225	1.10316	0.000999001	0.0918742	tags=24%, list=24%, signal=19%	GO:0043406
negative regulation of neuron apoptotic process	140	0.693296	1.10983	0.000999001	0.0918742	tags=29%, list=25%, signal=22%	GO:0043524
contractile fiber part	204	0.693873	1.11764	0.000999001	0.0918742	tags=17%, list=17%, signal=14%	GO:0044449
cell cycle G2/M phase transition	202	0.689244	1.10996	0.000999001	0.0918742	tags=24%, list=19%, signal=19%	GO:0044839
negative regulation of mitotic cell cycle	262	0.663887	1.0733	0.000999001	0.0918742	tags=38%, list=29%, signal=27%	GO:0045930
positive regulation of neurogenesis	427	0.651052	1.0583	0.000999001	0.0918742	tags=27%, list=29%, signal=20%	GO:0050769
response to calcium ion	140	0.691098	1.10631	0.000999001	0.0918742	tags=34%, list=26%, signal=25%	GO:0051592
regulation of amino acid transport	32	0.835083	1.27842	0.000999001	0.0918742	tags=28%, list=16%, signal=24%	GO:0051955
positive regulation of nervous system development	486	0.644643	1.04894	0.000999001	0.0918742	tags=28%, list=29%, signal=20%	GO:0051962
regulation of posttranscriptional gene silencing	74	0.752916	1.18734	0.000999001	0.0918742	tags=34%, list=22%, signal=26%	GO:0060147
regulation of gene silencing by miRNA	71	0.752942	1.18647	0.000999001	0.0918742	tags=35%, list=22%, signal=28%	GO:0060964
regulation of gene silencing by RNA	74	0.752916	1.18734	0.000999001	0.0918742	tags=34%, list=22%, signal=26%	GO:0060966
regulation of gene silencing	105	0.708418	1.12702	0.000999001	0.0918742	tags=31%, list=23%, signal=24%	GO:0060968
neuron death	318	0.66932	1.08449	0.000999001	0.0918742	tags=29%, list=25%, signal=22%	GO:0070997
positive regulation of mitochondrial outer membrane permeabilization involved in apoptotic signaling pathway	31	0.829588	1.26911	0.000999001	0.0918742	tags=29%, list=14%, signal=25%	GO:1901030
regulation of neuron death	280	0.676284	1.09422	0.000999001	0.0918742	tags=29%, list=25%, signal=22%	GO:1901214
negative regulation of neuron death	190	0.699024	1.12477	0.000999001	0.0918742	tags=31%, list=25%, signal=23%	GO:1901215
regulation of cell cycle phase transition	378	0.658427	1.06905	0.000999001	0.0918742	tags=26%, list=21%, signal=21%	GO:1901987
regulation of mitotic cell cycle phase transition	348	0.657032	1.06594	0.000999001	0.0918742	tags=27%, list=21%, signal=22%	GO:1901990
regulation of cell cycle G2/M phase transition	155	0.721603	1.15758	0.000999001	0.0918742	tags=28%, list=19%, signal=23%	GO:1902749
negative regulation of cell cycle G2/M phase transition	50	0.780592	1.2165	0.000999001	0.0918742	tags=32%, list=15%, signal=27%	GO:1902750
negative regulation of leukocyte cell-cell adhesion	112	0.715378	1.13955	0.000999001	0.0918742	tags=28%, list=23%, signal=21%	GO:1903038
methylglm analysis
No gene set enriched at padj < 0.1 in the KEGG and GO databases
REACTOME
Description	Size	pvalue	padj	ID
Homo sapiens: Signaling by NOTCH1	68	3.98413e-06	0.00372516	R-HSA-1980143
Homo sapiens: NOTCH1 Intracellular Domain Regulates Transcription	43	2.83604e-05	0.00570669	R-HSA-2122947
Homo sapiens: Signaling by NOTCH1 PEST Domain Mutants in Cancer	54	4.27239e-05	0.00570669	R-HSA-2644602
Homo sapiens: Signaling by NOTCH1 in Cancer	54	4.27239e-05	0.00570669	R-HSA-2644603
Homo sapiens: Constitutive Signaling by NOTCH1 PEST Domain Mutants	54	4.27239e-05	0.00570669	R-HSA-2644606
Homo sapiens: Signaling by NOTCH1 HD+PEST Domain Mutants in Cancer	54	4.27239e-05	0.00570669	R-HSA-2894858
Homo sapiens: Constitutive Signaling by NOTCH1 HD+PEST Domain Mutants	54	4.27239e-05	0.00570669	R-HSA-2894862
Homo sapiens: RHO GTPases Activate Formins	128	0.000579027	0.0642297	R-HSA-5663220
Homo sapiens: Diseases of signal transduction	361	0.000672992	0.0642297	R-HSA-5663202
Homo sapiens: Termination of translesion DNA synthesis	31	0.000686948	0.0642297	R-HSA-5656169
Homo sapiens: Gap-filling DNA repair synthesis and ligation in GG-NER	25	0.00097443	0.0828265	R-HSA-5696397
Over-representation analysis using missMethyl (pDMP < 0.01)
KEGG
Pathway	N	DE	P.DE	FDR
No gene set with FDR < 0.1
MSigDB C2CP
	N	DE	P.DE	FDR
REACTOME_MEMBRANE_TRAFFICKING	629	256	1.86696e-05	0.0416705
PID_AJDISS_2PATHWAY	48	31	0.000127905	0.0836527
PID_LYSOPHOSPHOLIPID_PATHWAY	65	39	0.00014867	0.0836527
REACTOME_VESICLE_MEDIATED_TRANSPORT	724	267	0.000149915	0.0836527
MSigDB C5
	N	DE	P.DE	FDR
GO_CELL_PART_MORPHOGENESIS	691	317	0	0
GO_HOMEOSTATIC_PROCESS	1935	680	0	0
GO_REGULATION_OF_CELL_PROJECTION_ORGANIZATION	687	301	0	0
GO_REGULATION_OF_CELL_DIFFERENTIATION	1881	697	0	0
GO_CELL_SURFACE_RECEPTOR_SIGNALING_PATHWAY_INVOLVED_IN_CELL_CELL_SIGNALING	622	272	0	0
GO_CELL_PROJECTION_ORGANIZATION	1545	642	0	0
GO_CELL_JUNCTION	1313	545	0	0
GO_SYNAPSE	1332	539	0	0
GO_CELL_LEADING_EDGE	405	199	0	0
GO_MYELOID_PROGENITOR_CELL_DIFFERENTIATION	5	5	0	0
GO_AUDITORY_RECEPTOR_CELL_FATE_COMMITMENT	5	5	0	0
GO_GLOSSOPHARYNGEAL_NERVE_DEVELOPMENT	5	5	0	0
GO_RESPONSE_TO_OLEIC_ACID	6	6	0	0
GO_MAINTENANCE_OF_PRESYNAPTIC_ACTIVE_ZONE_STRUCTURE	5	5	0	0
GO_RRNA_TRANSPORT	5	5	0	0
GO_NEGATIVE_REGULATION_OF_MONOCYTE_CHEMOTAXIS	6	6	0	0
GO_POSITIVE_REGULATION_OF_HEMATOPOIETIC_STEM_CELL_PROLIFERATION	5	5	0	0
GO_POSITIVE_REGULATION_OF_PROTEIN_LOCALIZATION_TO_CILIUM	5	5	0	0
GO_CELLULAR_RESPONSE_TO_SODIUM_ARSENITE	5	5	0	0
GO_TUBULAR_ENDOSOME	5	5	0	0
GO_NUCLEOSOMAL_HISTONE_BINDING	5	5	0	0
GO_ENDOMEMBRANE_SYSTEM_ORGANIZATION	436	186	3.06425e-06	0.00141958
GO_EPITHELIAL_TO_MESENCHYMAL_TRANSITION	141	72	3.54899e-06	0.00157266
GO_CELL_CELL_SIGNALING_BY_WNT	521	228	7.37909e-06	0.00313365
GO_MEMBRANE_ORGANIZATION	875	329	1.16427e-05	0.00474651
GO_ENZYME_LINKED_RECEPTOR_PROTEIN_SIGNALING_PATHWAY	1051	414	1.40424e-05	0.0055046
GO_RETROMER_COMPLEX	20	16	1.46169e-05	0.00551761
GO_BRANCHING_MORPHOGENESIS_OF_AN_EPITHELIAL_TUBE	151	79	2.22559e-05	0.00810114
GO_INTRACELLULAR_TRANSPORT	1741	623	2.67807e-05	0.00941202
GO_NEGATIVE_REGULATION_OF_SIGNALING	1427	520	3.38437e-05	0.0114978
GO_PROTEIN_DOMAIN_SPECIFIC_BINDING	712	299	3.70871e-05	0.0121933
GO_CELL_CELL_SIGNALING	1665	626	4.82607e-05	0.0148535
GO_METANEPHROS_DEVELOPMENT	92	50	4.86326e-05	0.0148535
GO_REGULATION_OF_NERVOUS_SYSTEM_DEVELOPMENT	928	386	4.95504e-05	0.0148535
GO_ENDOSOMAL_TRANSPORT	228	104	5.24998e-05	0.0149781
GO_REGULATION_OF_NEURON_DIFFERENTIATION	659	286	5.73999e-05	0.0149781
GO_REGULATION_OF_CATABOLIC_PROCESS	987	375	5.77466e-05	0.0149781
GO_AXON	616	271	5.81919e-05	0.0149781
GO_AXON_DEVELOPMENT	523	239	5.89448e-05	0.0149781
GO_MESENCHYMAL_CELL_DIFFERENTIATION	216	101	6.05282e-05	0.0149781
GO_N_ACETYLNEURAMINATE_METABOLIC_PROCESS	11	9	6.12618e-05	0.0149781
GO_POSITIVE_REGULATION_OF_DNA_METABOLIC_PROCESS	192	89	6.2355e-05	0.0149781
GO_CELL_CYCLE	1864	662	6.31925e-05	0.0149781
GO_LAMELLIPODIUM	194	100	6.90411e-05	0.0159924
GO_POSITIVE_REGULATION_OF_RUFFLE_ASSEMBLY	15	12	7.15514e-05	0.0161215
GO_NUCLEOSIDE_TRIPHOSPHATASE_REGULATOR_ACTIVITY	343	153	7.27617e-05	0.0161215
GO_EPITHELIAL_TUBE_MORPHOGENESIS	327	151	7.45743e-05	0.0161715
GO_REGULATION_OF_KINASE_ACTIVITY	872	341	8.58673e-05	0.0182325
GO_POSITIVE_REGULATION_OF_CELL_PROJECTION_ORGANIZATION	390	176	9.28859e-05	0.0193203
GO_REGULATION_OF_TRANSFERASE_ACTIVITY	976	376	9.62926e-05	0.0196283
GO_NEGATIVE_REGULATION_OF_MONONUCLEAR_CELL_MIGRATION	8	7	0.000129924	0.0256709
GO_VESICLE_MEMBRANE	797	308	0.000130974	0.0256709
GO_CELLULAR_MACROMOLECULE_LOCALIZATION	1930	700	0.000139517	0.0268295
GO_RETROGRADE_TRANSPORT_ENDOSOME_TO_GOLGI	88	45	0.000149052	0.0281323
GO_REGULATION_OF_CELL_DEVELOPMENT	955	387	0.000156424	0.0289868
GO_EXOCYTIC_VESICLE	219	100	0.000178146	0.0318921
GO_HOMOPHILIC_CELL_ADHESION_VIA_PLASMA_MEMBRANE_ADHESION_MOLECULES	167	85	0.000180736	0.0318921
GO_CELL_MORPHOGENESIS_INVOLVED_IN_NEURON_DIFFERENTIATION	592	268	0.000183676	0.0318921
GO_POSTSYNAPSE	622	273	0.000184618	0.0318921
GO_NEURON_DIFFERENTIATION	1365	552	0.000191175	0.0324742
GO_NEURON_DEVELOPMENT	1114	462	0.000198077	0.0330951
GO_RIBONUCLEOPROTEIN_COMPLEX_BINDING	130	59	0.000217763	0.0357975
GO_REGULATION_OF_NEURON_PROJECTION_DEVELOPMENT	504	224	0.000228183	0.0364702
GO_POSITIVE_REGULATION_OF_MULTICELLULAR_ORGANISMAL_PROCESS	1825	647	0.000229012	0.0364702
GO_MORPHOGENESIS_OF_A_BRANCHING_STRUCTURE	199	96	0.000233	0.0365345
GO_CEREBRAL_CORTEX_DEVELOPMENT	118	62	0.000246377	0.0380466
GO_MITOTIC_CELL_CYCLE	1030	382	0.000255139	0.0388116
GO_SMALL_GTPASE_MEDIATED_SIGNAL_TRANSDUCTION	569	242	0.000267801	0.0397051
GO_TELENCEPHALON_DEVELOPMENT	253	119	0.000268965	0.0397051
GO_RIBONUCLEOTIDE_BINDING	1893	706	0.0002727	0.0397051
GO_LEADING_EDGE_MEMBRANE	172	87	0.000279348	0.0401002
GO_NEUROGENESIS	1625	642	0.000297046	0.0417163
GO_HEAD_DEVELOPMENT	774	318	0.000298792	0.0417163
GO_HEPATICOBILIARY_SYSTEM_DEVELOPMENT	138	66	0.000313003	0.0431098
GO_NEURON_PROJECTION	1317	520	0.000317834	0.0431915
GO_POSITIVE_REGULATION_OF_EPITHELIAL_TO_MESENCHYMAL_TRANSITION	50	28	0.000329264	0.0431942
GO_N_ACETYLNEURAMINATE_CATABOLIC_PROCESS	6	5	0.000333011	0.0431942
GO_DEVELOPMENTAL_GROWTH_INVOLVED_IN_MORPHOGENESIS	233	112	0.00033451	0.0431942
GO_PRESYNAPSE	510	217	0.000334806	0.0431942
GO_REGULATION_OF_CELLULAR_RESPONSE_TO_STRESS	751	285	0.000349956	0.0442089
GO_REGULATION_OF_PHOSPHORUS_METABOLIC_PROCESS	1823	642	0.000351347	0.0442089
GO_HEMATOPOIETIC_STEM_CELL_PROLIFERATION	24	16	0.000363779	0.0447756
GO_ENDOCARDIAL_CUSHION_FORMATION	24	16	0.000364636	0.0447756
GO_FOREBRAIN_DEVELOPMENT	383	169	0.000371127	0.0450301
GO_REGULATION_OF_WNT_SIGNALING_PATHWAY	371	160	0.000387178	0.046425
GO_DISTAL_AXON	291	135	0.00040769	0.048316
GO_POSITIVE_REGULATION_OF_PLASMA_MEMBRANE_BOUNDED_CELL_PROJECTION_ASSEMBLY	99	50	0.000414106	0.0485123
GO_NEGATIVE_REGULATION_OF_RESPONSE_TO_STIMULUS	1703	594	0.000426193	0.0490741
GO_POSITIVE_REGULATION_OF_CELLULAR_COMPONENT_ORGANIZATION	1220	471	0.000433473	0.0490741
GO_SECONDARY_ACTIVE_MONOCARBOXYLATE_TRANSMEMBRANE_TRANSPORTER_ACTIVITY	15	10	0.000434122	0.0490741
GO_CELL_PROJECTION_MEMBRANE	326	144	0.000439417	0.0490741
GO_EARLY_PHAGOSOME	12	9	0.000442977	0.0490741
GO_RESPONSE_TO_ENDOGENOUS_STIMULUS	1721	614	0.000456327	0.0500096
GO_REGULATION_OF_HEART_MORPHOGENESIS	39	23	0.000461671	0.0500569
GO_SKELETAL_MUSCLE_SATELLITE_CELL_DIFFERENTIATION	10	8	0.000486877	0.0517832
GO_GTPASE_REGULATOR_ACTIVITY	303	135	0.000487754	0.0517832
GO_MIRNA_CATABOLIC_PROCESS	10	8	0.000496766	0.0521963
GO_MORPHOGENESIS_OF_AN_EPITHELIUM	544	226	0.00051373	0.0534279
GO_REGULATION_OF_CELL_PROJECTION_ASSEMBLY	177	82	0.000522162	0.0537563
GO_GLAND_DEVELOPMENT	437	183	0.000532329	0.054255
GO_REGULATION_OF_CELLULAR_COMPONENT_SIZE	367	160	0.000538902	0.0543269
GO_CARDIAC_EPITHELIAL_TO_MESENCHYMAL_TRANSITION	32	19	0.000546973	0.0543269
GO_ADENYL_NUCLEOTIDE_BINDING	1541	595	0.000549026	0.0543269
GO_NUCLEAR_PERIPHERY	130	63	0.000554937	0.0543839
GO_LOCOMOTION	1984	686	0.000569227	0.055253
GO_TRACHEA_CARTILAGE_DEVELOPMENT	8	7	0.000610271	0.0585217
GO_POSITIVE_REGULATION_OF_DNA_BIOSYNTHETIC_PROCESS	67	36	0.000614386	0.0585217
GO_AXIS_ELONGATION	30	19	0.000623337	0.0588245
GO_FOREBRAIN_DORSAL_VENTRAL_PATTERN_FORMATION	7	6	0.000638936	0.0594054
GO_CHROMOSOME_PASSENGER_COMPLEX	5	4	0.000641149	0.0594054
GO_POSITIVE_REGULATION_OF_DEVELOPMENTAL_PROCESS	1428	520	0.000661533	0.0607418
GO_KINASE_BINDING	729	296	0.000674817	0.0614084
GO_GDP_DISSOCIATION_INHIBITOR_ACTIVITY	15	10	0.000688147	0.0616625
GO_MIRNA_METABOLIC_PROCESS	30	18	0.000692719	0.0616625
GO_SOMATODENDRITIC_COMPARTMENT	834	338	0.000700358	0.0616625
GO_CENTRAL_NERVOUS_SYSTEM_DEVELOPMENT	995	397	0.000701811	0.0616625
GO_MAINTENANCE_OF_CELL_POLARITY	17	12	0.000708601	0.0617271
GO_NEPHRON_EPITHELIUM_DEVELOPMENT	110	55	0.000722177	0.0623765
GO_REGULATION_OF_CELL_CYCLE	1224	435	0.00074533	0.0637958
GO_RIGHTING_REFLEX	7	6	0.000751273	0.0637958
GO_PALLIUM_DEVELOPMENT	174	83	0.000763585	0.0637958
GO_NEGATIVE_REGULATION_OF_CAMP_MEDIATED_SIGNALING	25	16	0.000768187	0.0637958
GO_RISC_LOADING_COMPLEX	9	7	0.000769906	0.0637958
GO_POSITIVE_REGULATION_OF_NEURON_DIFFERENTIATION	378	166	0.000777842	0.0638439
GO_REGULATION_OF_HEMATOPOIETIC_STEM_CELL_PROLIFERATION	10	7	0.000783015	0.0638439
GO_LIVER_REGENERATION	29	17	0.0008186	0.0658485
GO_POSITIVE_REGULATION_OF_CELLULAR_COMPONENT_BIOGENESIS	526	214	0.000820522	0.0658485
GO_OUTFLOW_TRACT_MORPHOGENESIS	80	42	0.000830069	0.0660943
GO_REGULATION_OF_NEUROTRANSMITTER_LEVELS	352	148	0.000847265	0.0668497
GO_NEGATIVE_REGULATION_OF_OSSIFICATION	81	38	0.000852674	0.0668497
GO_WHOLE_MEMBRANE	1671	603	0.000862819	0.0671286
GO_TAXIS	652	251	0.000875395	0.0675911
GO_SPECTRIN_BINDING	28	19	0.000887971	0.0680466
GO_GOLGI_ORGANIZATION	142	62	0.000899788	0.0684376
GO_TRANSMEMBRANE_RECEPTOR_PROTEIN_SERINE_THREONINE_KINASE_SIGNALING_PATHWAY	348	141	0.000948692	0.0711277
GO_REGULATION_OF_MITOTIC_CELL_CYCLE	664	248	0.00095257	0.0711277
GO_REGULATION_OF_PHOSPHORYLATION	1625	568	0.000957021	0.0711277
GO_HETEROPHILIC_CELL_CELL_ADHESION_VIA_PLASMA_MEMBRANE_CELL_ADHESION_MOLECULES	46	26	0.000963071	0.0711277
GO_ANGIOGENESIS_INVOLVED_IN_WOUND_HEALING	23	14	0.000982586	0.0719634
GO_CELL_CELL_JUNCTION	489	207	0.000990231	0.0719634
GO_OPTIC_CUP_MORPHOGENESIS_INVOLVED_IN_CAMERA_TYPE_EYE_DEVELOPMENT	8	7	0.00100503	0.0719634
GO_SMALL_MOLECULE_METABOLIC_PROCESS	1962	658	0.00101899	0.0719634
GO_RESPONSE_TO_WOUNDING	687	258	0.00102181	0.0719634
GO_POSITIVE_REGULATION_OF_NERVOUS_SYSTEM_DEVELOPMENT	547	228	0.00102351	0.0719634
GO_RAS_PROTEIN_SIGNAL_TRANSDUCTION	447	187	0.00102381	0.0719634
GO_COENZYME_A_BIOSYNTHETIC_PROCESS	10	8	0.00104379	0.0728653
GO_MICROTUBULE	421	174	0.0010555	0.0730304
GO_LOCOMOTORY_BEHAVIOR	197	91	0.00106049	0.0730304
GO_SYNAPTIC_VESICLE_CLUSTERING	16	12	0.00108162	0.073841
GO_THYROID_HORMONE_BINDING	7	6	0.00109156	0.073841
GO_BIOLOGICAL_ADHESION	1425	537	0.00109399	0.073841
GO_REGULATION_OF_ANATOMICAL_STRUCTURE_MORPHOGENESIS	1163	431	0.00110269	0.0739384
GO_WNT_SIGNALING_PATHWAY_CALCIUM_MODULATING_PATHWAY	38	23	0.00111752	0.0743182
GO_SMOOTHENED_SIGNALING_PATHWAY_INVOLVED_IN_VENTRAL_SPINAL_CORD_PATTERNING	8	7	0.00112294	0.0743182
GO_NEURON_TO_NEURON_SYNAPSE	363	167	0.00113588	0.0743243
GO_GOLGI_VESICLE_TRANSPORT	367	147	0.00114161	0.0743243
GO_ADULT_LOCOMOTORY_BEHAVIOR	77	40	0.00115263	0.0743243
GO_GENITALIA_DEVELOPMENT	47	26	0.00115369	0.0743243
GO_NEPHRON_DEVELOPMENT	143	69	0.00115949	0.0743243
GO_CELL_CELL_ADHESION_VIA_PLASMA_MEMBRANE_ADHESION_MOLECULES	274	122	0.00120109	0.0765097
GO_REGULATION_OF_INTRACELLULAR_SIGNAL_TRANSDUCTION	1863	658	0.0012228	0.0774087
GO_TRANSMEMBRANE_RECEPTOR_PROTEIN_TYROSINE_KINASE_SIGNALING_PATHWAY	725	286	0.00123621	0.0777744
GO_REGULATION_OF_SKELETAL_MUSCLE_FIBER_DEVELOPMENT	11	8	0.00124492	0.0778417
GO_POSITIVE_REGULATION_OF_NEURON_PROJECTION_DEVELOPMENT	289	131	0.00127572	0.0792811
GO_REGULATION_OF_TRANSMEMBRANE_RECEPTOR_PROTEIN_SERINE_THREONINE_KINASE_SIGNALING_PATHWAY	242	101	0.00129582	0.0797012
GO_REGULATION_OF_ANIMAL_ORGAN_MORPHOGENESIS	250	108	0.00129812	0.0797012
GO_TISSUE_MORPHOGENESIS	670	269	0.00133844	0.081685
GO_NOREPINEPHRINE_TRANSPORT	22	12	0.0013696	0.0830888
GO_KIDNEY_MORPHOGENESIS	94	47	0.00139292	0.0840036
GO_POSITIVE_REGULATION_OF_TRANSMEMBRANE_RECEPTOR_PROTEIN_SERINE_THREONINE_KINASE_SIGNALING_PATHWAY	105	49	0.00141294	0.0846491
GO_POSITIVE_REGULATION_OF_TELOMERE_MAINTENANCE_VIA_TELOMERE_LENGTHENING	37	21	0.00142023	0.0846491
GO_PDZ_DOMAIN_BINDING	86	45	0.00143603	0.0846554
GO_RESPONSE_TO_CGMP	7	6	0.00143695	0.0846554
GO_NURD_COMPLEX	15	11	0.00148801	0.0871597
GO_REGULATION_OF_CELLULAR_COMPONENT_BIOGENESIS	942	364	0.00152225	0.0884463
GO_EPITHELIAL_TO_MESENCHYMAL_TRANSITION_INVOLVED_IN_ENDOCARDIAL_CUSHION_FORMATION	17	11	0.00154307	0.0884463
GO_RUFFLE	173	84	0.00157757	0.0884463
GO_SNARE_COMPLEX	47	24	0.00158134	0.0884463
GO_REGULATION_OF_PROTEIN_SERINE_THREONINE_KINASE_ACTIVITY	518	200	0.00158652	0.0884463
GO_REGULATION_OF_FIBROBLAST_GROWTH_FACTOR_RECEPTOR_SIGNALING_PATHWAY	36	19	0.00158656	0.0884463
GO_REGULATION_OF_CD8_POSITIVE_ALPHA_BETA_T_CELL_ACTIVATION	15	10	0.00159115	0.0884463
GO_INSULIN_RECEPTOR_SIGNALING_PATHWAY	139	63	0.00159188	0.0884463
GO_CELL_MORPHOGENESIS_INVOLVED_IN_DIFFERENTIATION	748	320	0.00160616	0.0884463
GO_NEURON_PROJECTION_GUIDANCE	282	135	0.00161598	0.0884463
GO_POSITIVE_REGULATION_OF_FIBROBLAST_GROWTH_FACTOR_RECEPTOR_SIGNALING_PATHWAY	8	6	0.00161965	0.0884463
GO_FOREBRAIN_MORPHOGENESIS	11	8	0.00162941	0.0884463
GO_GAMMA_AMINOBUTYRIC_ACID_TRANSMEMBRANE_TRANSPORTER_ACTIVITY	7	6	0.00163096	0.0884463
GO_GLOMERULAR_BASEMENT_MEMBRANE_DEVELOPMENT	10	8	0.00163147	0.0884463
GO_REGULATION_OF_GTPASE_ACTIVITY	477	197	0.00166807	0.088534
GO_OLFACTORY_RECEPTOR_BINDING	6	4	0.00167038	0.088534
GO_RNAI_EFFECTOR_COMPLEX	14	10	0.0016713	0.088534
GO_RESPONSE_TO_PEPTIDE_HORMONE	436	167	0.00167475	0.088534
GO_CARBOHYDRATE_TRANSMEMBRANE_TRANSPORTER_ACTIVITY	37	19	0.00167652	0.088534
GO_PURINE_NUCLEOSIDE_DIPHOSPHATE_BIOSYNTHETIC_PROCESS	6	5	0.00170708	0.0894223
GO_ANATOMICAL_STRUCTURE_HOMEOSTASIS	433	163	0.00171089	0.0894223
GO_MESENCHYME_DEVELOPMENT	276	116	0.00172378	0.0896367
GO_RESPONSE_TO_SODIUM_ARSENITE	6	5	0.00176762	0.0914497
GO_REGULATION_OF_TRANSCRIPTION_BY_GLUCOSE	5	4	0.00179082	0.0921818
GO_POSITIVE_REGULATION_OF_CD8_POSITIVE_ALPHA_BETA_T_CELL_ACTIVATION	6	5	0.00181011	0.0922092
GO_REGULATION_OF_MAST_CELL_CYTOKINE_PRODUCTION	5	4	0.00181789	0.0922092

## Sheet: ST 5B
Table S5B Gene sets enriched in DMP analysis (padj < 0.1 and up to 200 top gene sets) associated with Braak stage in IFG
Gene Set Enrichment Analysis (GSEA) using methylRRA(…, method = "GSEA") function from methylGSA R package
KEGG
Description	Size	enrichmentScore	NES	pvalue	padj	leading_edge	ID
Pancreatic secretion	97	0.722059	1.12781	0.000999001	0.0959041	tags=38%, list=22%, signal=30%	4972
Nitrogen metabolism	21	0.867068	1.27839	0.001998	0.0959041	tags=14%, list=5%, signal=14%	910
Biosynthesis of unsaturated fatty acids	21	0.86439	1.27444	0.001998	0.0959041	tags=10%, list=14%, signal=8%	1040
MAPK signaling pathway	257	0.673257	1.0682	0.002997	0.0959041	tags=23%, list=21%, signal=19%	4010
Cytokine-cytokine receptor interaction	239	0.684402	1.08504	0.002997	0.0959041	tags=36%, list=25%, signal=27%	4060
Dorso-ventral axis formation	24	0.840882	1.24919	0.002997	0.0959041	tags=17%, list=12%, signal=15%	4320
REACTOME
No gene set passed padj < 0.1 in the REACTOME database
GO
Description	Size	enrichmentScore	NES	pvalue	padj	leading_edge	ID
stress fiber	57	0.788615	1.21282	0.000999001	0.052627	tags=30%, list=7%, signal=28%	GO:0001725
neuron migration	138	0.713333	1.12083	0.000999001	0.052627	tags=22%, list=21%, signal=18%	GO:0001764
regulation of cell-matrix adhesion	111	0.729761	1.14219	0.000999001	0.052627	tags=32%, list=17%, signal=26%	GO:0001952
positive regulation of cell-matrix adhesion	50	0.792289	1.21341	0.000999001	0.052627	tags=36%, list=17%, signal=30%	GO:0001954
alpha-beta T cell activation involved in immune response	58	0.746729	1.1489	0.000999001	0.052627	tags=24%, list=13%, signal=21%	GO:0002287
alpha-beta T cell differentiation involved in immune response	58	0.746729	1.1489	0.000999001	0.052627	tags=24%, list=13%, signal=21%	GO:0002293
CD4-positive, alpha-beta T cell differentiation involved in immune response	57	0.746735	1.14841	0.000999001	0.052627	tags=25%, list=13%, signal=21%	GO:0002294
guanyl-nucleotide exchange factor activity	311	0.672595	1.07028	0.000999001	0.052627	tags=26%, list=20%, signal=21%	GO:0005085
Ras guanyl-nucleotide exchange factor activity	244	0.685841	1.08736	0.000999001	0.052627	tags=29%, list=20%, signal=23%	GO:0005088
GTPase activator activity	244	0.689975	1.09392	0.000999001	0.052627	tags=27%, list=19%, signal=22%	GO:0005096
inward rectifier potassium channel activity	21	0.891532	1.31065	0.000999001	0.052627	tags=29%, list=10%, signal=26%	GO:0005242
organic acid transmembrane transporter activity	148	0.702821	1.10601	0.000999001	0.052627	tags=25%, list=22%, signal=20%	GO:0005342
collagen trimer	84	0.729398	1.13355	0.000999001	0.052627	tags=33%, list=15%, signal=28%	GO:0005581
spindle	305	0.673055	1.0708	0.000999001	0.052627	tags=26%, list=28%, signal=19%	GO:0005819
spindle microtubule	51	0.767246	1.17587	0.000999001	0.052627	tags=6%, list=15%, signal=5%	GO:0005876
cell-cell junction	411	0.669186	1.06772	0.000999001	0.052627	tags=33%, list=27%, signal=25%	GO:0005911
glutamine metabolic process	22	0.975284	1.43724	0.000999001	0.052627	tags=9%, list=2%, signal=9%	GO:0006541
superoxide metabolic process	61	0.757309	1.16742	0.000999001	0.052627	tags=25%, list=16%, signal=21%	GO:0006801
drug transmembrane transport	82	0.744892	1.15706	0.000999001	0.052627	tags=26%, list=15%, signal=22%	GO:0006855
phagocytosis	224	0.688554	1.09028	0.000999001	0.052627	tags=34%, list=28%, signal=25%	GO:0006909
establishment or maintenance of cell polarity	190	0.716913	1.13291	0.000999001	0.052627	tags=26%, list=19%, signal=21%	GO:0007163
Ras protein signal transduction	393	0.677238	1.08032	0.000999001	0.052627	tags=24%, list=20%, signal=19%	GO:0007265
Rho protein signal transduction	183	0.696787	1.10077	0.000999001	0.052627	tags=27%, list=19%, signal=22%	GO:0007266
learning or memory	236	0.690865	1.09446	0.000999001	0.052627	tags=21%, list=18%, signal=17%	GO:0007611
learning	134	0.730469	1.147	0.000999001	0.052627	tags=20%, list=16%, signal=17%	GO:0007612
organic anion transmembrane transporter activity	197	0.69117	1.09277	0.000999001	0.052627	tags=25%, list=22%, signal=20%	GO:0008514
regulation of cell morphogenesis involved in differentiation	270	0.690972	1.09744	0.000999001	0.052627	tags=24%, list=22%, signal=19%	GO:0010769
positive regulation of cell morphogenesis involved in differentiation	134	0.716884	1.12567	0.000999001	0.052627	tags=26%, list=21%, signal=21%	GO:0010770
postsynaptic density	298	0.685281	1.08994	0.000999001	0.052627	tags=21%, list=19%, signal=17%	GO:0014069
actin cytoskeleton	460	0.666738	1.06478	0.000999001	0.052627	tags=31%, list=27%, signal=23%	GO:0015629
organic cation transport	36	0.810837	1.22799	0.000999001	0.052627	tags=25%, list=13%, signal=22%	GO:0015695
organic acid transport	300	0.678964	1.08004	0.000999001	0.052627	tags=26%, list=22%, signal=20%	GO:0015849
apical plasma membrane	293	0.675375	1.07393	0.000999001	0.052627	tags=26%, list=23%, signal=20%	GO:0016324
dendrite development	201	0.700727	1.10817	0.000999001	0.052627	tags=20%, list=22%, signal=16%	GO:0016358
cerebral cortex cell migration	40	0.816954	1.24195	0.000999001	0.052627	tags=18%, list=10%, signal=16%	GO:0021795
forebrain regionalization	24	0.89667	1.32853	0.000999001	0.052627	tags=12%, list=10%, signal=11%	GO:0021871
forebrain neuron differentiation	48	0.806322	1.23339	0.000999001	0.052627	tags=10%, list=4%, signal=10%	GO:0021879
active transmembrane transporter activity	314	0.675701	1.07526	0.000999001	0.052627	tags=22%, list=24%, signal=17%	GO:0022804
establishment of cell polarity	122	0.751294	1.17815	0.000999001	0.052627	tags=29%, list=19%, signal=23%	GO:0030010
GTPase regulator activity	273	0.672674	1.0685	0.000999001	0.052627	tags=25%, list=19%, signal=20%	GO:0030695
asymmetric synapse	301	0.685259	1.09008	0.000999001	0.052627	tags=21%, list=19%, signal=17%	GO:0032279
actin filament bundle	61	0.760207	1.17189	0.000999001	0.052627	tags=30%, list=8%, signal=27%	GO:0032432
protein exit from endoplasmic reticulum	40	0.786011	1.19491	0.000999001	0.052627	tags=28%, list=20%, signal=22%	GO:0032527
interferon-gamma production	97	0.735169	1.14678	0.000999001	0.052627	tags=23%, list=17%, signal=19%	GO:0032609
positive regulation of interferon-gamma production	59	0.773765	1.19122	0.000999001	0.052627	tags=25%, list=14%, signal=22%	GO:0032729
regulation of intracellular protein transport	216	0.692621	1.09634	0.000999001	0.052627	tags=23%, list=24%, signal=17%	GO:0033157
low-density lipoprotein particle clearance	43	0.783068	1.19347	0.000999001	0.052627	tags=16%, list=15%, signal=14%	GO:0034383
regulation of Rho protein signal transduction	124	0.706986	1.10894	0.000999001	0.052627	tags=30%, list=19%, signal=24%	GO:0035023
establishment or maintenance of apical/basal cell polarity	37	0.811837	1.23052	0.000999001	0.052627	tags=27%, list=17%, signal=23%	GO:0035088
social behavior	47	0.776657	1.18774	0.000999001	0.052627	tags=21%, list=13%, signal=19%	GO:0035176
gliogenesis	258	0.677927	1.07596	0.000999001	0.052627	tags=24%, list=20%, signal=19%	GO:0042063
actomyosin	69	0.758759	1.17368	0.000999001	0.052627	tags=29%, list=8%, signal=27%	GO:0042641
presynaptic membrane	154	0.712496	1.12241	0.000999001	0.052627	tags=22%, list=18%, signal=18%	GO:0042734
camera-type eye development	293	0.671127	1.06717	0.000999001	0.052627	tags=28%, list=27%, signal=21%	GO:0043010
dendritic spine	159	0.708036	1.11583	0.000999001	0.052627	tags=25%, list=19%, signal=20%	GO:0043197
positive regulation of GTPase activity	361	0.679691	1.08329	0.000999001	0.052627	tags=25%, list=19%, signal=21%	GO:0043547
neuron spine	160	0.708028	1.11601	0.000999001	0.052627	tags=24%, list=19%, signal=20%	GO:0044309
postsynaptic membrane	297	0.677184	1.077	0.000999001	0.052627	tags=24%, list=22%, signal=19%	GO:0045211
positive regulation of transcription by RNA polymerase I	20	0.894168	1.31087	0.000999001	0.052627	tags=15%, list=5%, signal=14%	GO:0045943
regulation of Ras protein signal transduction	205	0.695575	1.10019	0.000999001	0.052627	tags=28%, list=19%, signal=23%	GO:0046578
positive regulation of nucleocytoplasmic transport	64	0.760672	1.17438	0.000999001	0.052627	tags=14%, list=13%, signal=12%	GO:0046824
carboxylic acid transport	300	0.678964	1.08004	0.000999001	0.052627	tags=26%, list=22%, signal=20%	GO:0046942
carboxylic acid transmembrane transporter activity	148	0.702821	1.10601	0.000999001	0.052627	tags=25%, list=22%, signal=20%	GO:0046943
autonomic nervous system development	44	0.808613	1.23424	0.000999001	0.052627	tags=18%, list=18%, signal=15%	GO:0048483
digestive tract morphogenesis	49	0.790892	1.21042	0.000999001	0.052627	tags=18%, list=5%, signal=17%	GO:0048546
embryonic skeletal system morphogenesis	92	0.770961	1.20059	0.000999001	0.052627	tags=14%, list=6%, signal=13%	GO:0048704
skeletal system morphogenesis	230	0.702046	1.11189	0.000999001	0.052627	tags=21%, list=21%, signal=17%	GO:0048705
embryonic skeletal system development	122	0.737391	1.15635	0.000999001	0.052627	tags=22%, list=18%, signal=18%	GO:0048706
dendrite morphogenesis	124	0.722246	1.13287	0.000999001	0.052627	tags=23%, list=23%, signal=17%	GO:0048813
regulation of dendrite morphogenesis	77	0.75899	1.17691	0.000999001	0.052627	tags=17%, list=14%, signal=14%	GO:0048814
regulation of dendrite development	128	0.733569	1.15107	0.000999001	0.052627	tags=16%, list=14%, signal=14%	GO:0050773
cognition	268	0.693048	1.10063	0.000999001	0.052627	tags=21%, list=18%, signal=18%	GO:0050890
regulation of small GTPase mediated signal transduction	294	0.694764	1.1048	0.000999001	0.052627	tags=26%, list=19%, signal=21%	GO:0051056
intraspecies interaction between organisms	47	0.776657	1.18774	0.000999001	0.052627	tags=21%, list=13%, signal=19%	GO:0051703
multi-organism behavior	62	0.748307	1.15414	0.000999001	0.052627	tags=21%, list=15%, signal=18%	GO:0051705
regulation of pathway-restricted SMAD protein phosphorylation	61	0.775051	1.19477	0.000999001	0.052627	tags=20%, list=9%, signal=18%	GO:0060393
lung epithelium development	34	0.847998	1.28067	0.000999001	0.052627	tags=18%, list=5%, signal=17%	GO:0060428
lung cell differentiation	22	0.959354	1.41377	0.000999001	0.052627	tags=9%, list=1%, signal=9%	GO:0060479
lung epithelial cell differentiation	21	0.959355	1.41035	0.000999001	0.052627	tags=10%, list=1%, signal=9%	GO:0060487
positive regulation of mesonephros development	20	0.932808	1.36751	0.000999001	0.052627	tags=15%, list=7%, signal=14%	GO:0061213
regulation of mesonephros development	24	0.886753	1.31383	0.000999001	0.052627	tags=17%, list=7%, signal=16%	GO:0061217
establishment or maintenance of bipolar cell polarity	37	0.811837	1.23052	0.000999001	0.052627	tags=27%, list=17%, signal=23%	GO:0061245
selective autophagy	40	0.818071	1.24364	0.000999001	0.052627	tags=12%, list=18%, signal=10%	GO:0061912
establishment of protein localization to vacuole	40	0.842464	1.28073	0.000999001	0.052627	tags=18%, list=10%, signal=16%	GO:0072666
regulation of branching involved in ureteric bud morphogenesis	21	0.886761	1.30363	0.000999001	0.052627	tags=19%, list=7%, signal=18%	GO:0090189
regulation of membrane lipid distribution	40	0.781049	1.18736	0.000999001	0.052627	tags=20%, list=7%, signal=19%	GO:0097035
synaptic membrane	400	0.674882	1.07658	0.000999001	0.052627	tags=23%, list=22%, signal=18%	GO:0097060
contractile actin filament bundle	57	0.788615	1.21282	0.000999001	0.052627	tags=30%, list=7%, signal=28%	GO:0097517
granulocyte migration	125	0.711374	1.1161	0.000999001	0.052627	tags=34%, list=23%, signal=26%	GO:0097530
cell-cell adhesion via plasma-membrane adhesion molecules	252	0.677209	1.07423	0.000999001	0.052627	tags=33%, list=24%, signal=25%	GO:0098742
intrinsic component of presynaptic membrane	81	0.757128	1.17582	0.000999001	0.052627	tags=28%, list=18%, signal=23%	GO:0098889
intrinsic component of postsynaptic membrane	117	0.708702	1.11059	0.000999001	0.052627	tags=24%, list=19%, signal=20%	GO:0098936
neuron to neuron synapse	321	0.686607	1.09271	0.000999001	0.052627	tags=21%, list=19%, signal=17%	GO:0098984
integral component of postsynaptic membrane	112	0.712965	1.11599	0.000999001	0.052627	tags=24%, list=19%, signal=20%	GO:0099055
integral component of presynaptic membrane	73	0.755225	1.16952	0.000999001	0.052627	tags=30%, list=18%, signal=25%	GO:0099056
intrinsic component of synaptic membrane	158	0.712774	1.1232	0.000999001	0.052627	tags=23%, list=19%, signal=19%	GO:0099240
postsynaptic specialization	320	0.682112	1.08557	0.000999001	0.052627	tags=21%, list=19%, signal=17%	GO:0099572
integral component of synaptic membrane	147	0.714621	1.12443	0.000999001	0.052627	tags=24%, list=19%, signal=19%	GO:0099699
positive regulation of dendrite development	62	0.778429	1.2006	0.000999001	0.052627	tags=16%, list=13%, signal=14%	GO:1900006
regulation of glutamate receptor signaling pathway	46	0.783658	1.19731	0.000999001	0.052627	tags=17%, list=10%, signal=16%	GO:1900449
positive regulation of protein acetylation	40	0.842023	1.28006	0.000999001	0.052627	tags=25%, list=12%, signal=22%	GO:1901985
regulation of phospholipid metabolic process	80	0.740467	1.14966	0.000999001	0.052627	tags=30%, list=17%, signal=25%	GO:1903725
positive regulation of peptidyl-lysine acetylation	30	0.847494	1.27143	0.000999001	0.052627	tags=30%, list=12%, signal=26%	GO:2000758
eye development	341	0.665157	1.05955	0.001998	0.0774368	tags=27%, list=27%, signal=20%	GO:0001654
cytokine activity	202	0.685151	1.08354	0.001998	0.0774368	tags=28%, list=25%, signal=21%	GO:0005125
early endosome	314	0.669965	1.06614	0.001998	0.0774368	tags=27%, list=25%, signal=20%	GO:0005769
cell cortex	279	0.671745	1.06735	0.001998	0.0774368	tags=23%, list=21%, signal=18%	GO:0005938
protein targeting to vacuole	29	0.842508	1.26144	0.001998	0.0774368	tags=24%, list=10%, signal=22%	GO:0006623
pattern specification process	416	0.658022	1.05007	0.001998	0.0774368	tags=23%, list=26%, signal=18%	GO:0007389
axonogenesis	424	0.662722	1.05776	0.001998	0.0774368	tags=22%, list=22%, signal=18%	GO:0007409
regulation of mesenchymal cell proliferation	34	0.801928	1.2111	0.001998	0.0774368	tags=26%, list=20%, signal=21%	GO:0010464
positive regulation of cell-substrate adhesion	115	0.711348	1.11414	0.001998	0.0774368	tags=29%, list=17%, signal=24%	GO:0010811
positive regulation of pathway-restricted SMAD protein phosphorylation	47	0.768407	1.17512	0.001998	0.0774368	tags=19%, list=9%, signal=17%	GO:0010862
Wnt signaling pathway	437	0.660799	1.05492	0.001998	0.0774368	tags=28%, list=29%, signal=20%	GO:0016055
polyol metabolic process	113	0.708341	1.10914	0.001998	0.0774368	tags=28%, list=25%, signal=21%	GO:0019751
regulation of cell morphogenesis	442	0.657946	1.05043	0.001998	0.0774368	tags=22%, list=22%, signal=18%	GO:0022604
extracellular matrix structural constituent conferring tensile strength	35	0.81368	1.23031	0.001998	0.0774368	tags=43%, list=13%, signal=37%	GO:0030020
respiratory tube development	165	0.693782	1.09416	0.001998	0.0774368	tags=22%, list=21%, signal=17%	GO:0030323
regulation of interferon-gamma production	87	0.7265	1.13025	0.001998	0.0774368	tags=22%, list=17%, signal=18%	GO:0032649
low-density lipoprotein receptor particle metabolic process	23	0.85769	1.26734	0.001998	0.0774368	tags=22%, list=9%, signal=20%	GO:0032799
positive regulation of histone acetylation	27	0.847508	1.26385	0.001998	0.0774368	tags=33%, list=12%, signal=29%	GO:0035066
protein refolding	26	0.856272	1.27433	0.001998	0.0774368	tags=12%, list=14%, signal=10%	GO:0042026
T-helper cell differentiation	55	0.758489	1.16551	0.001998	0.0774368	tags=24%, list=12%, signal=21%	GO:0042093
regulation of GTPase activity	432	0.658331	1.05094	0.001998	0.0774368	tags=23%, list=19%, signal=19%	GO:0043087
tongue development	20	0.87537	1.28331	0.001998	0.0774368	tags=20%, list=5%, signal=19%	GO:0043586
establishment or maintenance of epithelial cell apical/basal polarity	34	0.808137	1.22047	0.001998	0.0774368	tags=26%, list=17%, signal=22%	GO:0045197
embryonic organ morphogenesis	276	0.669781	1.06403	0.001998	0.0774368	tags=24%, list=27%, signal=18%	GO:0048562
presynaptic active zone membrane	29	0.839988	1.25767	0.001998	0.0774368	tags=14%, list=10%, signal=12%	GO:0048787
sensory system development	347	0.665091	1.0597	0.001998	0.0774368	tags=27%, list=27%, signal=20%	GO:0048880
modulation of chemical synaptic transmission	402	0.662599	1.05707	0.001998	0.0774368	tags=27%, list=27%, signal=20%	GO:0050804
regulation of B cell activation	106	0.712705	1.11407	0.001998	0.0774368	tags=25%, list=20%, signal=21%	GO:0050864
leukocyte migration	398	0.660865	1.05415	0.001998	0.0774368	tags=30%, list=24%, signal=23%	GO:0050900
axon development	463	0.662748	1.05852	0.001998	0.0774368	tags=22%, list=22%, signal=18%	GO:0061564
regulation of kidney development	48	0.76988	1.17765	0.001998	0.0774368	tags=21%, list=16%, signal=18%	GO:0090183
Schaffer collateral - CA1 synapse	78	0.729778	1.13232	0.001998	0.0774368	tags=28%, list=20%, signal=23%	GO:0098685
regulation of trans-synaptic signaling	403	0.662588	1.05713	0.001998	0.0774368	tags=27%, list=27%, signal=20%	GO:0099177
	342	0.665146	1.05956	0.001998	0.0774368	tags=27%, list=27%, signal=20%	GO:0150063
cell-cell signaling by wnt	439	0.660963	1.0552	0.001998	0.0774368	tags=28%, list=29%, signal=20%	GO:0198738
regulation of cellular protein localization	476	0.657048	1.04977	0.001998	0.0774368	tags=20%, list=21%, signal=16%	GO:1903827
negative regulation of cellular protein localization	107	0.705167	1.10268	0.001998	0.0774368	tags=29%, list=20%, signal=23%	GO:1903828
T cell differentiation involved in immune response	63	0.733305	1.13123	0.002997	0.0979623	tags=24%, list=13%, signal=21%	GO:0002292
Rho guanyl-nucleotide exchange factor activity	75	0.736358	1.14064	0.002997	0.0979623	tags=35%, list=19%, signal=28%	GO:0005089
glycosaminoglycan catabolic process	57	0.733493	1.12805	0.002997	0.0979623	tags=25%, list=18%, signal=20%	GO:0006027
amino acid transport	124	0.6983	1.09531	0.002997	0.0979623	tags=23%, list=22%, signal=18%	GO:0006865
cell-matrix adhesion	212	0.677617	1.07237	0.002997	0.0979623	tags=36%, list=27%, signal=26%	GO:0007160
regulation of cell-substrate adhesion	197	0.684646	1.08246	0.002997	0.0979623	tags=28%, list=18%, signal=23%	GO:0010810
secondary active transmembrane transporter activity	210	0.681196	1.07769	0.002997	0.0979623	tags=24%, list=24%, signal=18%	GO:0015291
nerve development	76	0.731155	1.13296	0.002997	0.0979623	tags=25%, list=22%, signal=20%	GO:0021675
forebrain cell migration	56	0.750439	1.15347	0.002997	0.0979623	tags=21%, list=19%, signal=17%	GO:0021885
telencephalon cell migration	53	0.750462	1.15156	0.002997	0.0979623	tags=23%, list=19%, signal=18%	GO:0022029
translation repressor activity	23	0.848646	1.25397	0.002997	0.0979623	tags=17%, list=15%, signal=15%	GO:0030371
cellular response to nutrient	60	0.733952	1.13093	0.002997	0.0979623	tags=18%, list=17%, signal=15%	GO:0031670
nuclear replication fork	40	0.769648	1.17003	0.002997	0.0979623	tags=5%, list=7%, signal=5%	GO:0043596
apical part of cell	355	0.666344	1.06189	0.002997	0.0979623	tags=28%, list=25%, signal=21%	GO:0045177
regulation of neuronal synaptic plasticity	48	0.765791	1.17139	0.002997	0.0979623	tags=23%, list=7%, signal=21%	GO:0048168
presynaptic active zone	64	0.734249	1.13359	0.002997	0.0979623	tags=20%, list=24%, signal=16%	GO:0048786
synapse organization	351	0.661763	1.05457	0.002997	0.0979623	tags=26%, list=25%, signal=20%	GO:0050808
cell adhesion molecule binding	461	0.656129	1.04788	0.002997	0.0979623	tags=28%, list=29%, signal=20%	GO:0050839
carboxylic ester hydrolase activity	135	0.697779	1.09573	0.002997	0.0979623	tags=27%, list=26%, signal=20%	GO:0052689
pathway-restricted SMAD protein phosphorylation	64	0.734438	1.13388	0.002997	0.0979623	tags=19%, list=9%, signal=17%	GO:0060389
regulation of cartilage development	63	0.732848	1.13053	0.002997	0.0979623	tags=16%, list=9%, signal=14%	GO:0061035
cell surface receptor signaling pathway involved in heart development	27	0.843137	1.25733	0.002997	0.0979623	tags=15%, list=5%, signal=14%	GO:0061311
regulation of neuron projection regeneration	26	0.83527	1.24308	0.002997	0.0979623	tags=27%, list=7%, signal=25%	GO:0070570
positive regulation of intracellular protein transport	149	0.692531	1.09003	0.002997	0.0979623	tags=18%, list=21%, signal=14%	GO:0090316
extrinsic apoptotic signaling pathway	214	0.678764	1.07437	0.002997	0.0979623	tags=25%, list=26%, signal=18%	GO:0097191
organic hydroxy compound metabolic process	485	0.658082	1.05149	0.002997	0.0979623	tags=28%, list=29%, signal=20%	GO:1901615
methylglm analysis
No gene set enriched at padj < 0.1 in the REACTOME databases
KEGG
Description	Size	pvalue	padj	ID
Intestinal immune network for IgA production	48	0.000123665	0.0237437	4672
GO
Description	Size	pvalue	padj	ID
regulation of leukocyte migration	212	2.08093e-05	0.033754	GO:0002685
positive regulation of leukocyte migration	139	3.5382e-05	0.033754	GO:0002687
positive regulation of chemotaxis	156	6.75261e-05	0.033754	GO:0050921
phagocytosis, engulfment	116	6.9062e-05	0.033754	GO:0006911
Over-representation analysis using missMethyl (pDMP < 0.01)
KEGG
Pathway	N	DE	P.DE	FDR
Dopaminergic synapse	131	70	8.12231e-05	0.0173757	path:hsa04728
Vascular smooth muscle contraction	135	67	0.00010312	0.0173757	path:hsa04270
Oxytocin signaling pathway	154	78	0.000451665	0.0404347	path:hsa04921
Inflammatory mediator regulation of TRP channels	100	54	0.000503854	0.0404347	path:hsa04750
Amphetamine addiction	69	38	0.000599921	0.0404347	path:hsa05031
Wnt signaling pathway	160	77	0.00125211	0.0671304	path:hsa04310
Viral protein interaction with cytokine and cytokine receptor	99	31	0.0014736	0.0671304	path:hsa04061
cAMP signaling pathway	216	96	0.0015936	0.0671304	path:hsa04024
Chemokine signaling pathway	189	78	0.00217399	0.0672066	path:hsa04062
Cholinergic synapse	113	59	0.00239868	0.0672066	path:hsa04725
Focal adhesion	200	98	0.00258173	0.0672066	path:hsa04510
Ascorbate and aldarate metabolism	27	15	0.00260035	0.0672066	path:hsa00053
Axon guidance	180	91	0.00278203	0.0672066	path:hsa04360
cGMP-PKG signaling pathway	166	77	0.00283824	0.0672066	path:hsa04022
Long-term depression	60	34	0.00299139	0.0672066	path:hsa04730
Relaxin signaling pathway	129	61	0.00325188	0.0684927	path:hsa04926
Platelet activation	124	59	0.00432531	0.0826035	path:hsa04611
MAPK signaling pathway	294	129	0.00441205	0.0826035	path:hsa04010
Human cytomegalovirus infection	225	94	0.00528157	0.0903667	path:hsa05163
Apelin signaling pathway	137	63	0.00551214	0.0903667	path:hsa04371
Amoebiasis	100	46	0.00563116	0.0903667	path:hsa05146
Rap1 signaling pathway	210	96	0.0060336	0.0924237	path:hsa04015
Hedgehog signaling pathway	50	29	0.00653392	0.0926835	path:hsa04340
Chagas disease (American trypanosomiasis)	102	44	0.0066006	0.0926835	path:hsa05142
MSigDB C2CP
	N	DE	P.DE	FDR
REACTOME_CLEC7A_DECTIN_1_INDUCES_NFAT_ACTIVATION	11	11	0	0
PID_RAC1_REG_PATHWAY	38	30	2.43321e-06	0.00271547
NABA_CORE_MATRISOME	275	127	1.14982e-05	0.00726772
REACTOME_RHO_GTPASE_CYCLE	140	77	1.30246e-05	0.00726772
REACTOME_G_ALPHA_12_13_SIGNALLING_EVENTS	80	47	2.7363e-05	0.0122149
KEGG_VASCULAR_SMOOTH_MUSCLE_CONTRACTION	115	59	9.95763e-05	0.0325289
REACTOME_NRAGE_SIGNALS_DEATH_THROUGH_JNK	59	37	0.000102017	0.0325289
NABA_BASEMENT_MEMBRANES	40	28	0.00011905	0.0332149
REACTOME_TRANSPORT_OF_SMALL_MOLECULES	728	279	0.000147649	0.0366169
NABA_ECM_GLYCOPROTEINS	196	90	0.000188475	0.0378773
PID_ENDOTHELIN_PATHWAY	63	38	0.00019905	0.0378773
REACTOME_SIGNALING_BY_RECEPTOR_TYROSINE_KINASES	504	217	0.0002178	0.0378773
REACTOME_CALCINEURIN_ACTIVATES_NFAT	9	8	0.000220611	0.0378773
REACTOME_EXTRACELLULAR_MATRIX_ORGANIZATION	301	135	0.000269034	0.0385411
NABA_MATRISOME	1026	336	0.000272361	0.0385411
BIOCARTA_RACC_PATHWAY	15	12	0.00027628	0.0385411
PID_TXA2PATHWAY	56	34	0.00031186	0.0409453
REACTOME_DCC_MEDIATED_ATTRACTIVE_SIGNALING	14	12	0.000341634	0.0423626
REACTOME_G_ALPHA_Q_SIGNALLING_EVENTS	216	86	0.000367267	0.0431442
REACTOME_DISEASES_ASSOCIATED_WITH_GLYCOSAMINOGLYCAN_METABOLISM	41	24	0.000502753	0.0546624
REACTOME_FLT3_SIGNALING	265	115	0.000518354	0.0546624
REACTOME_SIGNALING_BY_GPCR	1184	313	0.000549564	0.0546624
REACTOME_NCAM1_INTERACTIONS	42	27	0.000581248	0.0546624
PID_AJDISS_2PATHWAY	48	30	0.000587767	0.0546624
REACTOME_GLUCURONIDATION	25	14	0.000802875	0.0715611
REACTOME_MAPK_FAMILY_SIGNALING_CASCADES	296	126	0.000833597	0.0715611
KEGG_CHEMOKINE_SIGNALING_PATHWAY	189	79	0.000900691	0.0744571
REACTOME_CHOLINE_CATABOLISM	6	5	0.00105693	0.0833516
PID_ARF6_PATHWAY	35	22	0.00108297	0.0833516
REACTOME_G_ALPHA_I_SIGNALLING_EVENTS	403	139	0.00124327	0.085631
KEGG_ASCORBATE_AND_ALDARATE_METABOLISM	25	14	0.00125642	0.085631
SA_MMP_CYTOKINE_CONNECTION	15	10	0.00127733	0.085631
REACTOME_NCAM_SIGNALING_FOR_NEURITE_OUT_GROWTH	63	37	0.00130851	0.085631
REACTOME_ION_HOMEOSTASIS	54	30	0.00131628	0.085631
REACTOME_STIMULI_SENSING_CHANNELS	106	52	0.00135889	0.085631
REACTOME_INTERLEUKIN_10_SIGNALING	46	18	0.00145459	0.085631
PID_INTEGRIN2_PATHWAY	29	15	0.00148084	0.085631
KEGG_AXON_GUIDANCE	129	68	0.00149832	0.085631
KEGG_MAPK_SIGNALING_PATHWAY	267	119	0.00153681	0.085631
REACTOME_NEF_AND_SIGNAL_TRANSDUCTION	8	7	0.00154679	0.085631
REACTOME_OPIOID_SIGNALLING	90	48	0.00157297	0.085631
PID_INTEGRIN4_PATHWAY	11	9	0.00166654	0.0885649
BIOCARTA_NEUTROPHIL_PATHWAY	8	6	0.00178151	0.092473
BIOCARTA_TCYTOTOXIC_PATHWAY	12	8	0.00187009	0.0948646
MSigDB C5
	N	DE	P.DE	FDR
GO_ACTIN_FILAMENT_BASED_PROCESS	766	335	0	0
GO_REGULATION_OF_HYDROLASE_ACTIVITY	1287	478	0	0
GO_CYTOSKELETON_ORGANIZATION	1335	531	0	0
GO_CELL_CELL_SIGNALING	1665	630	0	0
GO_CELL_MOTILITY	1758	631	0	0
GO_TAXIS	652	273	0	0
GO_REGULATION_OF_SMALL_GTPASE_MEDIATED_SIGNAL_TRANSDUCTION	337	170	0	0
GO_LOCOMOTION	1984	719	0	0
GO_CELLULAR_COMPONENT_MORPHOGENESIS	1141	496	0	0
GO_REGULATION_OF_ANATOMICAL_STRUCTURE_MORPHOGENESIS	1163	448	0	0
GO_REGULATION_OF_CELLULAR_COMPONENT_MOVEMENT	1107	424	0	0
GO_REGULATION_OF_GTPASE_ACTIVITY	477	221	0	0
GO_BIOLOGICAL_ADHESION	1425	607	0	0
GO_INTRINSIC_COMPONENT_OF_PLASMA_MEMBRANE	1744	657	0	0
GO_CELL_JUNCTION	1313	553	0	0
GO_SYNAPSE	1332	549	0	0
GO_NEURON_PROJECTION	1317	541	0	0
GO_ANCHORING_JUNCTION	823	352	0	0
GO_PLASMA_MEMBRANE_REGION	1190	485	0	0
GO_CYTOSKELETAL_PROTEIN_BINDING	980	430	0	0
GO_CALCIUM_ION_BINDING	701	293	0	0
GO_COLLATERAL_SPROUTING_IN_ABSENCE_OF_INJURY	5	5	0	0
GO_POSITIVE_REGULATION_OF_THE_FORCE_OF_HEART_CONTRACTION	5	5	0	0
GO_POSITIVE_REGULATION_OF_VASCULAR_ENDOTHELIAL_GROWTH_FACTOR_SIGNALING_PATHWAY	6	6	0	0
GO_POSITIVE_REGULATION_OF_HIGH_VOLTAGE_GATED_CALCIUM_CHANNEL_ACTIVITY	5	5	0	0
GO_POSITIVE_REGULATION_OF_ENDOCYTIC_RECYCLING	5	5	0	0
GO_CELL_SUBSTRATE_JUNCTION_ORGANIZATION	98	64	8.30571e-07	0.000313525
GO_POSITIVE_REGULATION_OF_GTPASE_ACTIVITY	402	183	1.40161e-06	0.000510184
GO_REGULATION_OF_CELL_JUNCTION_ASSEMBLY	92	57	2.28241e-06	0.000793724
GO_CELL_LEADING_EDGE	405	197	2.39052e-06	0.000793724
GO_CELL_JUNCTION_ORGANIZATION	293	149	2.41419e-06	0.000793724
GO_REGULATION_OF_CELL_ADHESION	695	286	2.90931e-06	0.000903285
GO_GUANYL_NUCLEOTIDE_EXCHANGE_FACTOR_ACTIVITY	216	115	2.92468e-06	0.000903285
GO_GTPASE_BINDING	541	242	3.25834e-06	0.000976734
GO_CELL_CHEMOTAXIS	306	118	3.58594e-06	0.00103801
GO_REGULATION_OF_RHO_PROTEIN_SIGNAL_TRANSDUCTION	141	79	3.66643e-06	0.00103801
GO_FOCAL_ADHESION_ASSEMBLY	82	54	4.11675e-06	0.001134
GO_GTPASE_REGULATOR_ACTIVITY	303	145	5.06294e-06	0.00135793
GO_CELL_JUNCTION_ASSEMBLY	244	127	5.47814e-06	0.00143162
GO_ACTIN_BINDING	428	202	7.29019e-06	0.00185754
GO_CELL_CELL_ADHESION	847	342	9.07313e-06	0.00225545
GO_SMALL_GTPASE_MEDIATED_SIGNAL_TRANSDUCTION	569	250	1.05468e-05	0.00255935
GO_REGULATION_OF_CELL_MATRIX_ADHESION	119	67	1.19221e-05	0.00279123
GO_EXTRACELLULAR_STRUCTURE_ORGANIZATION	373	167	1.205e-05	0.00279123
GO_REGULATION_OF_CELL_SUBSTRATE_JUNCTION_ASSEMBLY	61	41	1.3178e-05	0.00298466
GO_EXTRINSIC_COMPONENT_OF_MEMBRANE	291	135	1.99181e-05	0.00441315
GO_LAMELLIPODIUM_ORGANIZATION	81	48	2.16777e-05	0.00470083
GO_RHO_PROTEIN_SIGNAL_TRANSDUCTION	204	101	2.32963e-05	0.00494659
GO_NUCLEOSIDE_TRIPHOSPHATASE_REGULATOR_ACTIVITY	343	155	3.06941e-05	0.00638438
GO_HOMOPHILIC_CELL_ADHESION_VIA_PLASMA_MEMBRANE_ADHESION_MOLECULES	167	89	3.17997e-05	0.00648206
GO_POSITIVE_REGULATION_OF_HYDROLASE_ACTIVITY	767	303	3.87513e-05	0.00774417
GO_CELL_MATRIX_ADHESION	226	112	4.46202e-05	0.00874555
GO_SMALL_GTPASE_BINDING	442	200	4.76821e-05	0.00916935
GO_CELLULAR_EXTRAVASATION	64	33	5.36461e-05	0.00984321
GO_REGULATION_OF_RAS_PROTEIN_SIGNAL_TRANSDUCTION	237	119	5.41284e-05	0.00984321
GO_LIPID_BINDING	731	285	5.47145e-05	0.00984321
GO_LAMELLIPODIUM	194	101	5.50493e-05	0.00984321
GO_INTEGRIN_BINDING	135	69	6.4458e-05	0.0113268
GO_NEUROGENESIS	1625	647	7.41115e-05	0.0128024
GO_NEURON_DIFFERENTIATION	1365	555	8.11105e-05	0.013778
GO_ACTIN_CYTOSKELETON	509	225	8.62856e-05	0.0144168
GO_EXTRINSIC_COMPONENT_OF_PLASMA_MEMBRANE	160	81	9.32882e-05	0.0153354
GO_MEMBRANE_REGION	330	146	9.60159e-05	0.0155332
GO_CELL_CELL_ADHESION_VIA_PLASMA_MEMBRANE_ADHESION_MOLECULES	274	129	9.84378e-05	0.0156762
GO_RHO_GUANYL_NUCLEOTIDE_EXCHANGE_FACTOR_ACTIVITY	79	49	0.000103955	0.0158215
GO_SPECIFIC_GRANULE_MEMBRANE	91	44	0.000104556	0.0158215
GO_RAS_GUANYL_NUCLEOTIDE_EXCHANGE_FACTOR_ACTIVITY	137	76	0.000105795	0.0158215
GO_C_X_C_CHEMOKINE_BINDING	6	5	0.000106059	0.0158215
GO_SIGNAL_TRANSDUCTION_BY_PROTEIN_PHOSPHORYLATION	974	357	0.000107112	0.0158215
GO_REGULATION_OF_CELL_SUBSTRATE_ADHESION	209	102	0.000127366	0.0185445
GO_SIGNALING_RECEPTOR_BINDING	1611	528	0.000134201	0.0192644
GO_G_PROTEIN_COUPLED_ADENOSINE_RECEPTOR_ACTIVITY	7	6	0.000138568	0.019615
GO_REGULATION_OF_GLYCOGEN_CATABOLIC_PROCESS	6	5	0.000142533	0.0199
GO_REGULATION_OF_G_PROTEIN_COUPLED_RECEPTOR_SIGNALING_PATHWAY	144	65	0.000149056	0.0205295
GO_TUBE_MORPHOGENESIS	928	352	0.000155554	0.0208286
GO_ACTIN_FILAMENT_BINDING	190	96	0.000159209	0.0208286
GO_REGULATION_OF_CHEMOTAXIS	216	91	0.000160844	0.0208286
GO_EPITHELIAL_FLUID_TRANSPORT	8	7	0.000162933	0.0208286
GO_LAMELLIPODIUM_MORPHOGENESIS	16	13	0.000163406	0.0208286
GO_NEURON_DEVELOPMENT	1114	464	0.00016349	0.0208286
GO_POSITIVE_REGULATION_OF_CHEMOTAXIS	135	59	0.000165582	0.0208347
GO_RESPONSE_TO_CHEMOKINE	96	36	0.000172019	0.0213808
GO_WHOLE_MEMBRANE	1671	601	0.000176124	0.0216272
GO_POSITIVE_REGULATION_OF_CELL_MATRIX_ADHESION	51	31	0.00018926	0.0229636
GO_AXON	616	268	0.000192473	0.0230786
GO_ADENOSINE_RECEPTOR_SIGNALING_PATHWAY	13	10	0.000209338	0.024809
GO_CELL_SUBSTRATE_ADHESION	348	159	0.000215966	0.0249353
GO_MOLECULAR_FUNCTION_REGULATOR	1812	603	0.000217328	0.0249353
GO_CARDIOVASCULAR_SYSTEM_DEVELOPMENT	810	304	0.000220862	0.0249353
GO_GRANULOCYTE_MIGRATION	142	52	0.000221675	0.0249353
GO_POSITIVE_REGULATION_OF_MAPK_CASCADE	548	211	0.000223033	0.0249353
GO_POSITIVE_REGULATION_OF_CELL_JUNCTION_ASSEMBLY	36	23	0.000226797	0.0249353
GO_POSITIVE_REGULATION_OF_LEUKOCYTE_APOPTOTIC_PROCESS	28	16	0.00022753	0.0249353
GO_INTRINSIC_COMPONENT_OF_POSTSYNAPTIC_MEMBRANE	122	63	0.000232456	0.0252042
GO_CIRCULATORY_SYSTEM_DEVELOPMENT	1175	437	0.000266158	0.0281183
GO_ENDOCYTIC_RECYCLING	45	28	0.000267505	0.0281183
GO_POSITIVE_REGULATION_OF_SIGNALING	1869	663	0.000267609	0.0281183
GO_CELL_PART_MORPHOGENESIS	691	308	0.000270875	0.028171
GO_EXTRINSIC_COMPONENT_OF_CYTOPLASMIC_SIDE_OF_PLASMA_MEMBRANE	91	49	0.000287665	0.029615
GO_PROTEIN_PHOSPHORYLATION	1994	705	0.000292994	0.029862
GO_BLOOD_VESSEL_MORPHOGENESIS	686	254	0.000297508	0.0298739
GO_MUSCLE_SYSTEM_PROCESS	470	185	0.000298973	0.0298739
GO_NEUTROPHIL_MIGRATION	119	44	0.00030805	0.030482
GO_SYNAPTIC_SIGNALING	733	299	0.000314484	0.0308194
GO_POSITIVE_REGULATION_OF_CELL_SUBSTRATE_JUNCTION_ORGANIZATION	26	18	0.000326404	0.0316678
GO_POSTSYNAPSE	622	272	0.000332158	0.0316678
GO_CELL_MORPHOGENESIS_INVOLVED_IN_DIFFERENTIATION	748	328	0.000332462	0.0316678
GO_SPECIFIC_GRANULE	160	67	0.000342944	0.0323637
GO_G_PROTEIN_COUPLED_RECEPTOR_SIGNALING_PATHWAY	1364	349	0.00035135	0.0328528
GO_EXTRACELLULAR_MATRIX	531	202	0.00036492	0.0338115
GO_CELL_PROJECTION_MEMBRANE	326	144	0.000387484	0.0355788
GO_VASCULAR_SMOOTH_MUSCLE_CONTRACTION	25	16	0.000394989	0.035944
GO_INOSITOL_PHOSPHATE_MEDIATED_SIGNALING	56	33	0.000409661	0.0367088
GO_REGULATION_OF_LEUKOCYTE_CHEMOTAXIS	114	46	0.000410596	0.0367088
GO_EPITHELIAL_CELL_DEVELOPMENT	207	96	0.00042359	0.0371173
GO_TRANSPORTER_COMPLEX	330	143	0.000425251	0.0371173
GO_REGULATION_OF_TRANSPORT	1894	663	0.000426091	0.0371173
GO_REGULATION_OF_LEUKOCYTE_MIGRATION	197	75	0.000465592	0.0402145
GO_LEUKOCYTE_CHEMOTAXIS	224	80	0.000477577	0.0406491
GO_PROTEIN_KINASE_ACTIVITY	591	251	0.0004786	0.0406491
GO_CELL_SURFACE_RECEPTOR_SIGNALING_PATHWAY_INVOLVED_IN_CELL_CELL_SIGNALING	622	257	0.000486005	0.0409369
GO_REGULATION_OF_PHOSPHOLIPASE_C_ACTIVITY	45	26	0.000493793	0.041252
GO_C_C_CHEMOKINE_BINDING	24	11	0.000512522	0.042334
GO_PHOSPHOLIPID_BINDING	423	177	0.000515053	0.042334
GO_POSITIVE_REGULATION_OF_PROTEIN_CONTAINING_COMPLEX_DISASSEMBLY	37	21	0.000521519	0.0425226
GO_ANIMAL_ORGAN_MORPHOGENESIS	1071	420	0.000550416	0.0445225
GO_REGULATION_OF_MEMBRANE_POTENTIAL	435	180	0.00056666	0.0454756
GO_RECYCLING_ENDOSOME	174	79	0.000587044	0.0467434
GO_INOSITOL_LIPID_MEDIATED_SIGNALING	193	89	0.000598611	0.0472949
GO_LEUKOCYTE_MIGRATION	502	159	0.000622658	0.0488164
GO_REGULATION_OF_MAPK_CASCADE	769	279	0.000636545	0.0495241
GO_REGULATION_OF_CELL_MORPHOGENESIS	491	217	0.000645243	0.0495366
GO_ION_TRANSPORT	1692	590	0.000646426	0.0495366
GO_REGULATION_OF_DEVELOPMENTAL_PIGMENTATION	15	11	0.000652636	0.0496393
GO_PLASMA_MEMBRANE_PROTEIN_COMPLEX	680	237	0.000685786	0.0513741
GO_CALCIUM_INDEPENDENT_PHOSPHOLIPASE_A2_ACTIVITY	6	5	0.000687259	0.0513741
GO_REGULATION_OF_CHEMOKINE_MEDIATED_SIGNALING_PATHWAY	10	8	0.000690567	0.0513741
GO_NEGATIVE_REGULATION_OF_CELL_MORPHOGENESIS_INVOLVED_IN_DIFFERENTIATION	96	52	0.000708144	0.0523
GO_REGULATION_OF_LAMELLIPODIUM_ORGANIZATION	45	26	0.000715507	0.0524636
GO_POSITIVE_REGULATION_OF_PROSTAGLANDIN_BIOSYNTHETIC_PROCESS	6	4	0.000724443	0.0525118
GO_RAS_PROTEIN_SIGNAL_TRANSDUCTION	447	188	0.000726468	0.0525118
GO_GLYCOSAMINOGLYCAN_BINDING	232	95	0.000743769	0.0532848
GO_TRANSMEMBRANE_TRANSPORT	1604	560	0.000747618	0.0532848
GO_METAL_ION_TRANSMEMBRANE_TRANSPORTER_ACTIVITY	442	184	0.000762549	0.0539715
GO_NEGATIVE_REGULATION_OF_AXONOGENESIS	68	39	0.000782601	0.0549382
GO_MUSCLE_CONTRACTION	362	145	0.000786988	0.0549382
GO_POSITIVE_REGULATION_OF_LAMELLIPODIUM_ORGANIZATION	28	18	0.000801126	0.0549741
GO_CALCIUM_ION_TRANSMEMBRANE_TRANSPORT	334	140	0.000801666	0.0549741
GO_DIVALENT_INORGANIC_CATION_TRANSPORT	499	194	0.000803683	0.0549741
GO_POSITIVE_REGULATION_OF_CELL_SUBSTRATE_ADHESION	115	58	0.000811136	0.055114
GO_HETEROTRIMERIC_G_PROTEIN_COMPLEX	30	18	0.000867723	0.0585684
GO_ARACHIDONATE_COA_LIGASE_ACTIVITY	7	6	0.000876178	0.05875
GO_POSITIVE_REGULATION_OF_CELL_ADHESION	401	164	0.000882631	0.0587959
GO_SPHINGOLIPID_BIOSYNTHETIC_PROCESS	105	50	0.000888511	0.0588033
GO_SECRETION	1680	565	0.000911227	0.0597932
GO_KINASE_ACTIVITY	760	310	0.000915202	0.0597932
GO_MYELOID_LEUKOCYTE_MIGRATION	212	75	0.000955156	0.062006
GO_POSITIVE_REGULATION_OF_LEUKOCYTE_CHEMOTAXIS	87	35	0.000962992	0.0621191
GO_SUBSTRATE_ADHESION_DEPENDENT_CELL_SPREADING	97	50	0.000971395	0.0622671
GO_LEADING_EDGE_MEMBRANE	172	85	0.000994663	0.06336
GO_INTERLEUKIN_17_RECEPTOR_ACTIVITY	8	6	0.00102262	0.0646585
GO_PROTEIN_CONTAINING_COMPLEX_BINDING	1135	425	0.00102774	0.0646585
GO_COLLAGEN_CONTAINING_EXTRACELLULAR_MATRIX	408	158	0.00104149	0.0651219
GO_LAMININ_COMPLEX	11	9	0.00105071	0.0652533
GO_CHOLINE_CATABOLIC_PROCESS	6	5	0.00105693	0.0652533
GO_POSITIVE_REGULATION_OF_LEUKOCYTE_MIGRATION	130	50	0.00106862	0.0652533
GO_REGULATION_OF_NEUTROPHIL_CHEMOTAXIS	30	15	0.00107481	0.0652533
GO_LONG_CHAIN_FATTY_ACYL_COA_METABOLIC_PROCESS	25	16	0.00108017	0.0652533
GO_REGULATION_OF_MYOSIN_LIGHT_CHAIN_PHOSPHATASE_ACTIVITY	7	6	0.00108201	0.0652533
GO_SIDE_OF_MEMBRANE	582	196	0.00109472	0.0653695
GO_POSITIVE_REGULATION_OF_UNSATURATED_FATTY_ACID_BIOSYNTHETIC_PROCESS	8	5	0.00109676	0.0653695
GO_REGULATION_OF_BODY_FLUID_LEVELS	506	190	0.00111927	0.0660531
GO_PLATELET_DENSE_TUBULAR_NETWORK_MEMBRANE	9	8	0.00112119	0.0660531
GO_HEPARIN_BINDING	172	72	0.00113038	0.0662116
GO_RESPONSE_TO_WOUNDING	687	258	0.0011397	0.066376
GO_LIGAND_GATED_SODIUM_CHANNEL_ACTIVITY	10	8	0.00114994	0.0665919
GO_PHOSPHATIDYLINOSITOL_3_KINASE_SIGNALING	150	69	0.00118479	0.0682222
GO_LIM_DOMAIN_BINDING	7	6	0.00119651	0.06851
GO_REGULATION_OF_BICELLULAR_TIGHT_JUNCTION_ASSEMBLY	22	14	0.00121236	0.0690302
GO_CELL_SUBSTRATE_JUNCTION	414	181	0.00122232	0.0692104
GO_NEURON_SPINE	170	85	0.00124578	0.070149
GO_SODIUM_ION_TRANSMEMBRANE_TRANSPORT	143	68	0.00125698	0.0703907
GO_RECYCLING_ENDOSOME_MEMBRANE	80	38	0.00128308	0.0711605
GO_CARDIAC_MUSCLE_FIBER_DEVELOPMENT	13	10	0.00128469	0.0711605
GO_PASSIVE_TRANSMEMBRANE_TRANSPORTER_ACTIVITY	473	184	0.00129438	0.07131
GO_LAMELLIPODIUM_ASSEMBLY	64	35	0.00131949	0.0723024
GO_SECOND_MESSENGER_MEDIATED_SIGNALING	443	167	0.0013291	0.0724394
GO_REGULATION_OF_NEUTROPHIL_ACTIVATION	11	8	0.00136887	0.0738293
GO_CHEMOKINE_BINDING	32	14	0.00136909	0.0738293
GO_REGULATION_OF_TRANSPORTER_ACTIVITY	290	118	0.00137927	0.0739868
GO_REGULATION_OF_PHOSPHATIDYLINOSITOL_3_KINASE_SIGNALING	126	59	0.00139912	0.074659
GO_PROTEIN_LOCALIZATION_TO_MEMBRANE	625	240	0.00142413	0.075358
GO_PROTEIN_DEPHOSPHORYLATION	320	134	0.00143316	0.075358
GO_REGULATION_OF_INTRACELLULAR_SIGNAL_TRANSDUCTION	1863	652	0.00144028	0.075358
GO_REGULATION_OF_CYTOSOLIC_CALCIUM_ION_CONCENTRATION	369	139	0.0014568	0.075358
GO_INTRINSIC_COMPONENT_OF_SYNAPTIC_MEMBRANE	166	78	0.00145798	0.075358
GO_CALMODULIN_BINDING	201	95	0.0014617	0.075358
GO_POSITIVE_REGULATION_OF_MYELOID_CELL_APOPTOTIC_PROCESS	8	6	0.00147128	0.075358
GO_REGULATION_OF_PROTEIN_LIPIDATION	5	4	0.00147137	0.075358
GO_NEGATIVE_REGULATION_OF_CELLULAR_AMINE_METABOLIC_PROCESS	7	6	0.00152447	0.0774102

## Sheet: ST 6
Table S6A A list of gene sets enriched in DMRs associated with Braak stage
MSigDB C2CP, C5
STG
Gene Set Name	# Genes in Gene Set (K)	Description	# Genes in Overlap (k)	k/K	p-value	FDR q-value
GO_NEUROGENESIS	1625	Generation of cells within the nervous system. [GO_REF:0000021, GOC:cls, GOC:curators, GOC:dgh, GOC:dph, GOC:jid, GOC:mtg_15jun06]	20	0.0123	3.48e-08	0.000432
GO_GLOSSOPHARYNGEAL_NERVE_DEVELOPMENT	5	Various sensory and motor branches of the glossopharyngeal nerve supply nerve connections to the pharynx and back of the tongue. The branchial motor component contains motor fibers that innervate muscles that elevate the pharynx and larynx, and the tympanic branch supplies parasympathetic fibers to the otic ganglion. [GO_REF:0000021, GOC:cls, GOC:dgh, GOC:dph, GOC:jid, GOC:mtg_15jun06, ISBN:08385…	3	0.6	2.28e-07	0.00141
GO_REGULATION_OF_CELL_DIFFERENTIATION	1881	Any process that modulates the frequency, rate or extent of cell differentiation, the process in which relatively unspecialized cells acquire specialized structural and functional features. [GOC:go_curators]	20	0.0106	3.65e-07	0.00151
GO_CHROMOSOME	1730	A structure composed of a very long molecule of DNA and associated proteins (e.g. histones) that carries hereditary information. [ISBN:0198547684]	18	0.0104	2.06e-06	0.00639
GO_DNA_BINDING_TRANSCRIPTION_FACTOR_ACTIVITY_RNA_POLYMERASE_II_SPECIFIC	1094	A protein or a member of a complex that interacts selectively and non-covalently with a specific DNA sequence (sometimes referred to as a motif) within the regulatory region of a RNA polymerase II-transcribed gene to modulate transcription. Regulatory regions include promoters (proximal and distal) and enhancers. Genes are transcriptional units. [GOC:txnOH-2018]	14	0.0128	3.09e-06	0.00768
GO_NEGATIVE_REGULATION_OF_MULTICELLULAR_ORGANISMAL_PROCESS	1318	Any process that stops, prevents, or reduces the frequency, rate or extent of an organismal process, the processes pertinent to the function of an organism above the cellular level; includes the integrated processes of tissues and organs. [GOC:ai]	15	0.0114	5.54e-06	0.00993
GO_POSITIVE_REGULATION_OF_NUCLEOBASE_CONTAINING_COMPOUND_METABOLIC_PROCESS	1870	Any cellular process that activates or increases the frequency, rate or extent of the chemical reactions and pathways involving nucleobases, nucleosides, nucleotides and nucleic acids. [GOC:go_curators]	18	0.0096	6.06e-06	0.00993
GO_DNA_BINDING_TRANSCRIPTION_FACTOR_ACTIVITY	1334	A protein or a member of a complex that interacts selectively and non-covalently with a specific DNA sequence (sometimes referred to as a motif) within the regulatory region of a gene to modulate transcription. Regulatory regions include promoters (proximal and distal) and enhancers. Genes are transcriptional units, and include bacterial operons. [GOC:txnOH-2018]	15	0.0112	6.4e-06	0.00993
GO_SEQUENCE_SPECIFIC_DNA_BINDING	1189	Interacting selectively and non-covalently with DNA of a specific nucleotide composition, e.g. GC-rich DNA binding, or with a specific sequence motif or type of DNA e.g. promotor binding or rDNA binding. [GOC:jl]	14	0.0118	7.98e-06	0.0104
GO_NEURON_DIFFERENTIATION	1365	The process in which a relatively unspecialized cell acquires specialized features of a neuron. [GOC:mah]	15	0.011	8.4e-06	0.0104
GO_CHROMATIN	1226	The ordered and organized complex of DNA, protein, and sometimes RNA, that forms the chromosome. [GOC:elh, PMID:20404130]	14	0.0114	1.12e-05	0.0127
GO_CRANIAL_NERVE_DEVELOPMENT	51	The process whose specific outcome is the progression of the cranial nerves over time, from its formation to the mature structure. The cranial nerves are composed of twelve pairs of nerves that emanate from the nervous tissue of the hindbrain. These nerves are sensory, motor, or mixed in nature, and provide the motor and general sensory innervation of the head, neck and viscera. They mediate visi…	4	0.0784	1.44e-05	0.0149
GO_NUCLEAR_CHROMOSOME	1273	A chromosome that encodes the nuclear genome and is found in the nucleus of a eukaryotic cell during the cell cycle phases when the nucleus is intact. [GOC:dph, GOC:mah]	14	0.011	1.71e-05	0.0163
GO_REGULATION_OF_CELL_DEVELOPMENT	955	Any process that modulates the rate, frequency or extent of the progression of the cell over time, from its formation to the mature structure. Cell development does not include the steps involved in committing a cell to a specific fate. [GOC:dph, GOC:tb]	12	0.0126	1.97e-05	0.0172
GO_REGULATORY_REGION_NUCLEIC_ACID_BINDING	960	Interacting selectively and non-covalently with a nucleic acid region that regulates a nucleic acid-based process. Such processes include transcription, DNA replication, and DNA repair. [GOC:txnOH]	12	0.0125	2.07e-05	0.0172
GO_DOUBLE_STRANDED_DNA_BINDING	981	Interacting selectively and non-covalently with double-stranded DNA. [GOC:elh, GOC:vw]	12	0.0122	2.56e-05	0.0199
GO_CELL_PROJECTION_ORGANIZATION	1545	A process that is carried out at the cellular level which results in the assembly, arrangement of constituent parts, or disassembly of a prolongation or process extending from a cell, e.g. a flagellum or axon. [GOC:jl, GOC:mah, http://www.cogsci.princeton.edu/~wn/]	15	0.0097	3.55e-05	0.0254
GO_EMBRYONIC_ORGAN_DEVELOPMENT	434	Development, taking place during the embryonic phase, of a tissue or tissues that work together to perform a specific function or functions. Development pertains to the process whose specific outcome is the progression of a structure over time, from its formation to the mature structure. Organs are commonly observed as visibly distinct structures, but may also exist as loosely associated clusters…	8	0.0184	3.74e-05	0.0254
GO_THYROID_GLAND_DEVELOPMENT	23	The process whose specific outcome is the progression of the thyroid gland over time, from its formation to the mature structure. The thyroid gland is an endoderm-derived gland that produces thyroid hormone. [GOC:dgh]	3	0.1304	3.88e-05	0.0254
GO_POSITIVE_REGULATION_OF_CELLULAR_BIOSYNTHETIC_PROCESS	1988	Any process that activates or increases the frequency, rate or extent of the chemical reactions and pathways resulting in the formation of substances, carried out by individual cells. [GOC:mah]	17	0.0086	5.06e-05	0.0315
GO_NEGATIVE_REGULATION_OF_CELL_DIFFERENTIATION	750	Any process that stops, prevents, or reduces the frequency, rate or extent of cell differentiation. [GOC:go_curators]	10	0.0133	6.17e-05	0.0365
GO_REGULATION_OF_NERVOUS_SYSTEM_DEVELOPMENT	928	Any process that modulates the frequency, rate or extent of nervous system development, the origin and formation of nervous tissue. [GOC:ai]	11	0.0119	7.49e-05	0.0403
GO_CRANIAL_NERVE_MORPHOGENESIS	29	The process in which the anatomical structure of the cranial nerves are generated and organized. The cranial nerves are composed of twelve pairs of nerves that emanate from the nervous tissue of the hindbrain. These nerves are sensory, motor, or mixed in nature, and provide the motor and general sensory innervation of the head, neck and viscera. They mediate vision, hearing, olfaction and taste a…	3	0.1034	7.91e-05	0.0403
GO_MICROGLIA_DIFFERENTIATION	5	The process in which a relatively unspecialized cell acquires specialized features of a microglial cell. Microglia are glial cells that act as the immune cells of the central nervous system. They form part of the supporting structure of this system. [GOC:ef]	2	0.4	8.08e-05	0.0403
GO_NERVE_DEVELOPMENT	79	The process whose specific outcome is the progression of a nerve over time, from its formation to the mature structure. [GO_REF:0000021, GOC:cls, GOC:dgh, GOC:dph, GOC:jid, GOC:mtg_15jun06]	4	0.0506	8.11e-05	0.0403
GO_NEURON_DEVELOPMENT	1114	The process whose specific outcome is the progression of a neuron over time, from initial commitment of the cell to a specific fate, to the fully functional differentiated cell. [GOC:dph]	12	0.0108	8.65e-05	0.0404
GO_POSITIVE_REGULATION_OF_FILOPODIUM_ASSEMBLY	30	Any process that activates or increases the frequency, rate or extent of the assembly of a filopodium, a thin, stiff protrusion extended by the leading edge of a motile cell such as a crawling fibroblast or amoeba, or an axonal growth cone. [GOC:ai, GOC:dph, GOC:tb]	3	0.1	8.77e-05	0.0404
GO_POSITIVE_REGULATION_OF_RNA_METABOLIC_PROCESS	1710	Any process that activates or increases the frequency, rate or extent of the chemical reactions and pathways involving RNA. [GOC:ai]	15	0.0088	0.000111	0.0491
GO_TRANSCRIPTION_REGULATOR_ACTIVITY	1718	A molecular function that controls the rate, timing and/or magnitude of transcription of genetic information. The function of transcriptional regulators is to modulate gene expression at the transcription step so that they are expressed in the right cell at the right time and in the right amount throughout the life of the cell and the organism. [GOC:pg, GOC:txnOH-2018, Wikipedia:Transcription_fac…	15	0.0087	0.000117	0.0499
IFG
Gene Set Name	# Genes in Gene Set (K)	Description	# Genes in Overlap (k)	k/K	p-value	FDR q-value
GO_REGULATION_OF_CELL_DIFFERENTIATION	1881	Any process that modulates the frequency, rate or extent of cell differentiation, the process in which relatively unspecialized cells acquire specialized structural and functional features. [GOC:go_curators]	26	0.0138	2.55e-08	0.000317
GO_SKELETAL_SYSTEM_DEVELOPMENT	526	The process whose specific outcome is the progression of the skeleton over time, from its formation to the mature structure. The skeleton is the bony framework of the body in vertebrates (endoskeleton) or the hard outer envelope of insects (exoskeleton or dermoskeleton). [GOC:dph, GOC:jid, GOC:tb, http://www.stedmans.com/]	13	0.0247	2e-07	0.00124
GO_POSITIVE_REGULATION_OF_DENDRITE_DEVELOPMENT	76	Any process that activates or increases the frequency, rate or extent of dendrite development. [GOC:TermGenie]	6	0.0789	6.06e-07	0.00251
GO_POSITIVE_REGULATION_OF_CELL_DIFFERENTIATION	1000	Any process that activates or increases the frequency, rate or extent of cell differentiation. [GOC:go_curators]	16	0.016	2.5e-06	0.00716
GO_EMBRYONIC_ORGAN_MORPHOGENESIS	294	Morphogenesis, during the embryonic phase, of a tissue or tissues that work together to perform a specific function or functions. Morphogenesis is the process in which anatomical structures are generated and organized. Organs are commonly observed as visibly distinct structures, but may also exist as loosely associated clusters of cells that work together to perform a specific function or functio…	9	0.0306	2.88e-06	0.00716
GO_POSITIVE_REGULATION_OF_DEVELOPMENTAL_PROCESS	1428	Any process that activates or increases the rate or extent of development, the biological process whose specific outcome is the progression of an organism over time from an initial condition (e.g. a zygote, or a young adult) to a later condition (e.g. a multicellular animal or an aged adult). [GOC:ai]	19	0.0133	4.05e-06	0.00839
GO_POSITIVE_REGULATION_OF_TRANSCRIPTION_BY_RNA_POLYMERASE_II	1198	Any process that activates or increases the frequency, rate or extent of transcription from an RNA polymerase II promoter. [GOC:go_curators, GOC:txnOH]	17	0.0142	5.87e-06	0.0104
GO_LIPID_STORAGE	70	The accumulation and maintenance in cells or tissues of lipids, compounds soluble in organic solvents but insoluble or sparingly soluble in aqueous solvents. Lipid reserves can be accumulated during early developmental stages for mobilization and utilization at later stages of development. [GOC:dph, GOC:mah, GOC:tb, PMID:11102830]	5	0.0714	8.94e-06	0.0139
GO_CONNECTIVE_TISSUE_DEVELOPMENT	274	The progression of a connective tissue over time, from its formation to the mature structure. [GOC:BHF]	8	0.0292	1.46e-05	0.02
GO_POSITIVE_REGULATION_OF_SIGNALING	1869	Any process that activates, maintains or increases the frequency, rate or extent of a signaling process. [GOC:mtg_signal]	21	0.0112	1.61e-05	0.02
GO_NEGATIVE_REGULATION_OF_DEVELOPMENTAL_PROCESS	1047	Any process that stops, prevents or reduces the rate or extent of development, the biological process whose specific outcome is the progression of an organism over time from an initial condition (e.g. a zygote, or a young adult) to a later condition (e.g. a multicellular animal or an aged adult). [GOC:ai]	15	0.0143	1.92e-05	0.0201
GO_POSITIVE_REGULATION_OF_LIPID_LOCALIZATION	82	Any process that activates or increases the frequency, rate or extent of lipid localization. [GO_REF:0000058, GOC:TermGenie, PMID:17564681]	5	0.061	1.94e-05	0.0201
GO_CARTILAGE_DEVELOPMENT	210	The process whose specific outcome is the progression of a cartilage element over time, from its formation to the mature structure. Cartilage elements are skeletal elements that consist of connective tissue dominated by extracellular matrix containing collagen type II and large amounts of proteoglycan, particularly chondroitin sulfate. [DOI:10.1371/journal.pone.0051070, GOC:cjm, http://www.oneloo…	7	0.0333	2.19e-05	0.0209
GO_ANIMAL_ORGAN_MORPHOGENESIS	1071	Morphogenesis of an animal organ. An organ is defined as a tissue or set of tissues that work together to perform a specific function or functions. Morphogenesis is the process in which anatomical structures are generated and organized. Organs are commonly observed as visibly distinct structures, but may also exist as loosely associated clusters of cells that work together to perform a specific f…	15	0.014	2.49e-05	0.0221
GO_COGNITION	298	The operation of the mind by which an organism becomes aware of objects of thought or perception; it includes the mental activities associated with thinking, learning, and memory. [ISBN:0721619908]	8	0.0268	2.67e-05	0.0221
GO_REGULATION_OF_DENDRITE_DEVELOPMENT	152	Any process that modulates the frequency, rate or extent of dendrite development. [GOC:ai]	6	0.0395	3.35e-05	0.0243
GO_REGULATION_OF_LIPID_STORAGE	47	Any process that modulates the rate, frequency or extent of lipid storage. Lipid storage is the accumulation and maintenance in cells or tissues of lipids, compounds soluble in organic solvents but insoluble or sparingly soluble in aqueous solvents. Lipid reserves can be accumulated during early developmental stages for mobilization and utilization at later stages of development. [GOC:BHF, GOC:dp…	4	0.0851	3.68e-05	0.0243
GO_POSITIVE_REGULATION_OF_MULTICELLULAR_ORGANISMAL_PROCESS	1825	Any process that activates or increases the frequency, rate or extent of an organismal process, any of the processes pertinent to the function of an organism above the cellular level; includes the integrated processes of tissues and organs. [GOC:ai]	20	0.011	3.71e-05	0.0243
GO_LIPID_BINDING	731	Interacting selectively and non-covalently with a lipid. [GOC:ai]	12	0.0164	3.72e-05	0.0243
GO_REGULATION_OF_LIPID_LOCALIZATION	158	Any process that modulates the frequency, rate or extent of lipid localization. [GO_REF:0000058, GOC:TermGenie, PMID:17564681]	6	0.038	4.17e-05	0.0259
GO_SKELETAL_SYSTEM_MORPHOGENESIS	239	The process in which the anatomical structures of the skeleton are generated and organized. [GOC:dph, GOC:dsf, GOC:jid, GOC:tb]	7	0.0293	4.98e-05	0.0295
GO_SEQUENCE_SPECIFIC_DOUBLE_STRANDED_DNA_BINDING	889	Interacting selectively and non-covalently with double-stranded DNA of a specific nucleotide composition, e.g. GC-rich DNA binding, or with a specific sequence motif or type of DNA, e.g. promotor binding or rDNA binding. [GOC:dos, GOC:sl]	13	0.0146	5.73e-05	0.0324
GO_CELL_ACTIVATION	1442	A change in the morphology or behavior of a cell resulting from exposure to an activating factor such as a cellular or soluble ligand. [GOC:mgi_curators]	17	0.0118	6.14e-05	0.0324
GO_EMBRYONIC_ORGAN_DEVELOPMENT	434	Development, taking place during the embryonic phase, of a tissue or tissues that work together to perform a specific function or functions. Development pertains to the process whose specific outcome is the progression of a structure over time, from its formation to the mature structure. Organs are commonly observed as visibly distinct structures, but may also exist as loosely associated clusters…	9	0.0207	6.25e-05	0.0324
GO_REGULATION_OF_NEURON_DIFFERENTIATION	659	Any process that modulates the frequency, rate or extent of neuron differentiation. [GOC:go_curators]	11	0.0167	6.82e-05	0.0335
GO_CIRCULATORY_SYSTEM_DEVELOPMENT	1175	The process whose specific outcome is the progression of the circulatory system over time, from its formation to the mature structure. The circulatory system is the organ system that passes nutrients (such as amino acids and electrolytes), gases, hormones, blood cells, etc. to and from cells in the body to help fight diseases and help stabilize body temperature and pH to maintain homeostasis. [GO…	15	0.0128	7.1e-05	0.0335
GO_NEGATIVE_REGULATION_OF_MULTICELLULAR_ORGANISMAL_PROCESS	1318	Any process that stops, prevents, or reduces the frequency, rate or extent of an organismal process, the processes pertinent to the function of an organism above the cellular level; includes the integrated processes of tissues and organs. [GOC:ai]	16	0.0121	7.28e-05	0.0335
GO_RESPONSE_TO_RETINOIC_ACID	110	Any process that results in a change in state or activity of a cell or an organism (in terms of movement, secretion, enzyme production, gene expression, etc.) as a result of a retinoic acid stimulus. [GOC:sl]	5	0.0455	7.96e-05	0.0347
GO_SEQUENCE_SPECIFIC_DNA_BINDING	1189	Interacting selectively and non-covalently with DNA of a specific nucleotide composition, e.g. GC-rich DNA binding, or with a specific sequence motif or type of DNA e.g. promotor binding or rDNA binding. [GOC:jl]	15	0.0126	8.1e-05	0.0347
GO_POSITIVE_REGULATION_OF_CELL_DEVELOPMENT	562	Any process that increases the rate, frequency or extent of the progression of the cell over time, from its formation to the mature structure. Cell development does not include the steps involved in committing a cell to a specific fate. [GOC:BHF, GOC:dph, GOC:tb]	10	0.0178	8.72e-05	0.0361
GO_BLOOD_VESSEL_MORPHOGENESIS	686	The process in which the anatomical structures of blood vessels are generated and organized. The blood vessel is the vasculature carrying blood. [GOC:jid]	11	0.016	9.72e-05	0.0371
GO_CARDIOVASCULAR_SYSTEM_DEVELOPMENT	810	The process whose specific outcome is the progression of the cardiovascular system over time, from its formation to the mature structure. The cardiovascular system is the anatomical system that has as its parts the heart and blood vessels. [GOC:mah, UBERON:0004535]	12	0.0148	9.86e-05	0.0371
GO_POSITIVE_REGULATION_OF_LIPID_STORAGE	23	Any process that increases the rate, frequency or extent of lipid storage. Lipid storage is the accumulation and maintenance in cells or tissues of lipids, compounds soluble in organic solvents but insoluble or sparingly soluble in aqueous solvents. Lipid reserves can be accumulated during early developmental stages for mobilization and utilization at later stages of development. [GOC:BHF, GOC:dp…	3	0.1304	0.000102	0.0371
GO_THYROID_GLAND_DEVELOPMENT	23	The process whose specific outcome is the progression of the thyroid gland over time, from its formation to the mature structure. The thyroid gland is an endoderm-derived gland that produces thyroid hormone. [GOC:dgh]	3	0.1304	0.000102	0.0371
GO_REGULATION_OF_CELL_DEVELOPMENT	955	Any process that modulates the rate, frequency or extent of the progression of the cell over time, from its formation to the mature structure. Cell development does not include the steps involved in committing a cell to a specific fate. [GOC:dph, GOC:tb]	13	0.0136	0.000117	0.0412
GO_POSITIVE_REGULATION_OF_CELLULAR_BIOSYNTHETIC_PROCESS	1988	Any process that activates or increases the frequency, rate or extent of the chemical reactions and pathways resulting in the formation of substances, carried out by individual cells. [GOC:mah]	20	0.0101	0.000119	0.0412
GO_REGULATORY_REGION_NUCLEIC_ACID_BINDING	960	Interacting selectively and non-covalently with a nucleic acid region that regulates a nucleic acid-based process. Such processes include transcription, DNA replication, and DNA repair. [GOC:txnOH]	13	0.0135	0.000123	0.0414
GO_DOUBLE_STRANDED_DNA_BINDING	981	Interacting selectively and non-covalently with double-stranded DNA. [GOC:elh, GOC:vw]	13	0.0133	0.000152	0.0467
GO_POSITIVE_REGULATION_OF_RNA_METABOLIC_PROCESS	1710	Any process that activates or increases the frequency, rate or extent of the chemical reactions and pathways involving RNA. [GOC:ai]	18	0.0105	0.000154	0.0467
GO_EMBRYONIC_SKELETAL_SYSTEM_DEVELOPMENT	127	The process, occurring during the embryonic phase, whose specific outcome is the progression of the skeleton over time, from its formation to the mature structure. [GOC:dph, GOC:dsf, GOC:jid, GOC:tb, PMID:16049113]	5	0.0394	0.000157	0.0467
GO_ENDOCRINE_SYSTEM_DEVELOPMENT	127	Progression of the endocrine system over time, from its formation to a mature structure. The endocrine system is a system of hormones and ductless glands, where the glands release hormones directly into the blood, lymph or other intercellular fluid, and the hormones circulate within the body to affect distant organs. The major glands that make up the human endocrine system are the hypothalamus, p…	5	0.0394	0.000157	0.0467
GO_POSITIVE_REGULATION_OF_NUCLEOBASE_CONTAINING_COMPOUND_METABOLIC_PROCESS	1870	Any cellular process that activates or increases the frequency, rate or extent of the chemical reactions and pathways involving nucleobases, nucleosides, nucleotides and nucleic acids. [GOC:go_curators]	19	0.0102	0.000158	0.0467
GO_POSITIVE_REGULATION_OF_COLLAGEN_METABOLIC_PROCESS	27	Any process that increases the frequency, rate or extent of the chemical reactions and pathways resulting in the metabolism of collagen, any of a group of fibrous proteins of very high tensile strength that form the main component of connective tissue in animals. [GOC:dph, GOC:tb]	3	0.1111	0.000166	0.047
GO_GROWTH	990	The increase in size or mass of an entire organism, a part of an organism or a cell. [GOC:bf, GOC:ma]	13	0.0131	0.000167	0.047

## Sheet: ST 7
Table S7 A list of CpG probes and mRNA transcripts correlated or anti-correlated with the query probe
Probeset ID	r	p-value(correlation)	Lower CI	Upper CI	N	Query	Tissue
cg13609385	-0.719777	2.05565e-11	-0.820431	-0.575849	64	cg04904318	IFG
cg25845158	0.587524	3.3312e-07	0.399391	0.728174	64	cg04904318	IFG
CHST1	-0.585897	3.65515e-07	-0.727006	-0.397303	64	cg04904318	IFG
PDE2A	-0.567564	1.0052e-06	-0.713793	-0.373917	64	cg04904318	IFG
cg13609385	0.744163	1.32759e-14	0.623276	0.830314	76	cg04904318	STG
cg25845158	0.549296	2.77107e-07	0.36961	0.68938	76	cg04904318	STG
cg04904318	-0.719777	2.05565e-11	-0.820431	-0.575849	64	cg13609385	IFG
CHST1	0.605082	1.18372e-07	0.422042	0.740722	64	cg13609385	IFG
MAN1C1	-0.582665	4.3884e-07	-0.724684	-0.393163	64	cg13609385	IFG
NDUFV1	0.570629	8.5238e-07	0.377811	0.716009	64	cg13609385	IFG
cg04904318	0.744163	1.32759e-14	0.623276	0.830314	76	cg13609385	STG
CD99	0.613732	3.74559e-09	0.450626	0.737186	76	cg14058329	STG
CD99-2	0.613732	3.74559e-09	0.450626	0.737186	76	cg14058329	STG
KDM5C	-0.599196	1.07515e-08	-0.726508	-0.432112	76	cg14058329	STG
SNAP25	-0.621168	4.33591e-08	-0.752137	-0.442996	64	cg25845158	IFG
EEF1A2	-0.598246	1.78403e-07	-0.735848	-0.413195	64	cg25845158	IFG
MAPK8IP2	-0.591646	2.62722e-07	-0.731128	-0.404688	64	cg25845158	IFG
SEPT5	-0.590735	2.76953e-07	-0.730476	-0.403516	64	cg25845158	IFG
JPH4	-0.590238	2.85019e-07	-0.73012	-0.402877	64	cg25845158	IFG
PDE2A	-0.590158	2.86335e-07	-0.730062	-0.402775	64	cg25845158	IFG
cg04904318	0.587524	3.3312e-07	0.399391	0.728174	64	cg25845158	IFG
SNAP91	-0.580296	5.01153e-07	-0.722981	-0.390133	64	cg25845158	IFG
BZRAP1	-0.567476	1.00991e-06	-0.713729	-0.373806	64	cg25845158	IFG
cg04904318	0.549296	2.77107e-07	0.36961	0.68938	76	cg25845158	STG
